# Supplementary material for: Cell–Cell Communication Alterations via Intercellular Signaling Pathways in Substantia Nigra of Parkinson’s Disease
Source: Front Aging Neurosci. 2022 Feb 25;14:828457. doi: 10.3389/fnagi.2022.828457 (PMC8914319; doi:10.3389/fnagi.2022.828457)
Supplement: Supplementary file 2 [file Table_1.XLSX]

## Sheet: Table S1 
	Table S1 Basic detailed information for the 3 origianl snRNA-seq datasets GSE157783, GSE140231 and GSE126836
	GEO accession	Experiment type	Biomaterial source	Sample	Disease state	Original No	Age at death	Sex	PMI (hrs)
	GSE157783	Expression profiling by high throughput sequencing	Parkinson’s UK Brain Bank and Newcastle Brain Tissue Resource	GSM4774931	IPD	IPD1	84	F	25
				GSM4774932	IPD	IPD2	66	M	24
				GSM4774933	IPD	IPD3	77	M	24
				GSM4774934	IPD	IPD4	81	M	13
				GSM4774935	IPD	IPD5	79	M	25
				GSM4774936	Ctrl	C1	93	F	29
				GSM4774937	Ctrl	C2	66	M	16
				GSM4774938	Ctrl	C3	77	M	22
				GSM4774939	Ctrl	C4	84	M	5
				GSM4774940	Ctrl	C5	88	M	8
				GSM4774941	Ctrl	C6	90	M	12
	GSE140231	Expression profiling by high throughput sequencing	Oxford Brain Bank	GSM4157068	Ctrl (with pathologic diagnosis of severe amyloid angiopathy)	Sample_6_N3	59	M	28
				GSM4157069	Ctrl	Sample_7_N4	70	M	42
				GSM4157070	Ctrl	Sample_8_N5	56	F	35
				GSM4157072	Ctrl	Sample_10_N1B	70	M	43
				GSM4157074	Ctrl	Sample_12_N2B	55	M	18
				GSM4157076	Ctrl	Sample_14_N4B	70	M	42
				GSM4157078	Ctrl	Sample_16_N5B	56	F	35
	GSE126836	Expression profiling by high throughput sequencing	University of Maryland Brain & Tissue Bank	GSM3615041	Ctrl	SN_SubjectMD5534_a	(range 18-75)	F	20
				GSM3615042	Ctrl	SN_SubjectMD5534_b	(range 18-76)	F	20
				GSM3615043	Ctrl	SN_SubjectMD5534_c	(range 18-77)	F	20
				GSM3615044	Ctrl	SN_SubjectMD5534_d	(range 18-78)	F	20
				GSM3615045	Ctrl	SN_SubjectMD5534_e	(range 18-79)	F	20
				GSM3615046	Ctrl	SN_SubjectMD5534_f	(range 18-80)	F	20
				GSM3615047	Ctrl (suffer a TBI at the time of death)	SN_SubjectMD5828_a	(range 18-81)	F	25
				GSM3615048	Ctrl	SN_SubjectMD5828_b	(range 18-82)	F	25
				GSM3615049	Ctrl	SN_SubjectMD5828_c	(range 18-83)	F	25
				GSM3615050	Ctrl (diagnosed at autopsy with cerebral amyloid angiopathy)	SN_SubjectMD5840_a	(range 18-84)	M	17
				GSM3615051	Ctrl	SN_SubjectMD5840_b	(range 18-85)	M	17
				GSM3615052	Ctrl	SN_SubjectMD5840_c	(range 18-86)	M	17
				GSM3615053	Ctrl	SN_SubjectMD5862_a	(range 18-87)	M	26
				GSM3615054	Ctrl	SN_SubjectMD5862_b	(range 18-88)	M	26
				GSM3615055	Ctrl	SN_SubjectMD5862_c	(range 18-89)	M	26
				GSM3615056	Ctrl	SN_SubjectMD5893_a	(range 18-90)	M	11
				GSM3615057	Ctrl	SN_SubjectMD5893_b	(range 18-91)	M	11
				GSM3615058	Ctrl	SN_SubjectMD5893_c	(range 18-92)	M	11
				GSM3615059	Ctrl	SN_SubjectMD6060_a	(range 18-93)	M	22
				GSM3615060	Ctrl	SN_SubjectMD6060_b	(range 18-94)	M	22
				GSM3615061	Ctrl	SN_SubjectMD6063_a	(range 18-95)	M	23
				GSM3615062	Ctrl	SN_SubjectMD6063_b	(range 18-96)	M	23
				GSM3615063	Ctrl	SN_SubjectMD6063_c	(range 18-97)	M	23
