# Supplementary material for: Cell–Cell Communication Alterations via Intercellular Signaling Pathways in Substantia Nigra of Parkinson’s Disease
Source: Front Aging Neurosci. 2022 Feb 25;14:828457. doi: 10.3389/fnagi.2022.828457 (PMC8914319; doi:10.3389/fnagi.2022.828457)
Supplement: Supplementary file 3 [file Table_2.XLSX]

## Sheet: Table S2
	Table S2 Basic summary information for the 3 origianl snRNA-seq datasets (GSE157783, GSE140231 and GSE126836) and integraeted dataset
	GEO accession	State of postmortem human donor	Number of donor	Number of sequencing sample	Number of single nuclei before filtering	Number of single nuclei after filtering	Percentage of single nuclei of each cluster after integration	Number of transcript
	GSE157783	Ctrl	6	6	22433	38278	0.5795	19975
		Idiopathic PD	5	5	19002
	GSE140231	Ctrl	5	7	6105	4144	0.0627	33694
	GSE126836	Ctrl	7	23	44274	23633	0.3578	29445
	Our ntegrated dataset	Ctrl	18	36	/	66055	1	23638
		Idiopathic PD	5	5
