# Supplementary material for: Cell–Cell Communication Alterations via Intercellular Signaling Pathways in Substantia Nigra of Parkinson’s Disease
Source: Front Aging Neurosci. 2022 Feb 25;14:828457. doi: 10.3389/fnagi.2022.828457 (PMC8914319; doi:10.3389/fnagi.2022.828457)
Supplement: Supplementary file 4 [file Table_3.XLSX]

## Sheet: Table S3
	TABLE S3 Differential gene testing in each cluster against all other cells .
	p_val	avg_logFC	pct.1	pct.2	p_val_adj	cluster	gene
	0	2.25691	0.994	0.205	0	ODC	ST18
	0	2.24973	0.992	0.379	0	ODC	PLP1
	0	2.11238	0.997	0.332	0	ODC	CTNNA3
	0	1.9942	0.999	0.458	0	ODC	MBP
	0	1.95931	0.992	0.274	0	ODC	RNF220
	0	1.70551	0.958	0.292	0	ODC	MAN2A1
	0	1.70299	0.984	0.297	0	ODC	SLC24A2
	0	1.69237	0.997	0.484	0	ODC	SLC44A1
	0	1.68719	0.919	0.085	0	ODC	MOBP
	0	1.65337	0.966	0.252	0	ODC	PEX5L
	0	1.64098	0.972	0.177	0	ODC	TMEM144
	0	1.56811	0.958	0.214	0	ODC	TF
	0	1.56585	0.996	0.574	0	ODC	IL1RAPL1
	0	1.54697	0.978	0.422	0	ODC	PIP4K2A
	0	1.54387	0.951	0.354	0	ODC	PLCL1
	0	1.50322	0.959	0.308	0	ODC	NKAIN2
	0	1.49786	0.966	0.363	0	ODC	TMTC2
	0	1.45848	0.974	0.336	0	ODC	EDIL3
	0	1.45462	0.841	0.067	0	ODC	SLC5A11
	0	1.41465	0.975	0.367	0	ODC	MAP7
	0	1.39803	0.953	0.271	0	ODC	TTLL7
	0	1.36759	0.89	0.191	0	ODC	PRUNE2
	0	1.34152	0.933	0.259	0	ODC	TMEM165
	0	1.32263	0.82	0.11	0	ODC	LINC00609
	0	1.32042	0.792	0.069	0	ODC	PCSK6
	0	1.31976	0.907	0.082	0	ODC	ENPP2
	0	1.31944	0.979	0.459	0	ODC	FRMD5
	0	1.29233	0.821	0.108	0	ODC	CNTNAP4
	0	1.27476	0.86	0.16	0	ODC	CNP
	0	1.26099	0.836	0.073	0	ODC	SYNJ2
	0	1.24253	0.795	0.168	0	ODC	PDE1C
	0	1.2283	0.943	0.321	0	ODC	SPOCK3
	0	1.22375	0.923	0.329	0	ODC	UNC5C
	0	1.21939	0.827	0.241	0	ODC	CRYAB
	0	1.21352	0.865	0.124	0	ODC	RAPGEF5
	0	1.1916	0.819	0.076	0	ODC	CDK18
	0	1.18977	0.909	0.24	0	ODC	ATP8A1
	0	1.18235	0.941	0.488	0	ODC	NCKAP5
	0	1.17898	0.92	0.273	0	ODC	FRMD4B
	0	1.17433	0.845	0.124	0	ODC	SH3GL3
	0	1.16307	0.858	0.147	0	ODC	ZNF536
	0	1.16116	0.897	0.282	0	ODC	DOCK5
	0	1.15932	0.842	0.121	0	ODC	APLP1
	0	1.15513	0.777	0.139	0	ODC	QDPR
	0	1.15447	0.868	0.227	0	ODC	SLAIN1
	0	1.15206	0.85	0.189	0	ODC	C10orf90
	0	1.13863	0.843	0.105	0	ODC	UGT8
	0	1.13803	0.934	0.382	0	ODC	FRYL
	0	1.13016	0.944	0.458	0	ODC	DLG1
	0	1.12515	0.921	0.26	0	ODC	SHTN1
	0	1.11166	0.971	0.54	0	ODC	GPM6B
	0	1.09874	0.872	0.279	0	ODC	DNAJC6
	0	1.07837	0.984	0.692	0	ODC	FMNL2
	0	1.06823	0.941	0.393	0	ODC	DPYD
	0	1.06427	0.429	0.094	0	ODC	CLDN11
	0	1.05868	0.968	0.496	0	ODC	DOCK10
	0	1.05841	0.76	0.063	0	ODC	MAG
	0	1.04821	0.999	0.851	0	ODC	QKI
	0	1.03914	0.791	0.093	0	ODC	PLEKHH1
	0	1.03886	0.941	0.49	0	ODC	PHLPP1
	0	1.03002	1	0.807	0	ODC	PCDH9
	0	1.02925	0.829	0.172	0	ODC	PXK
	0	1.02915	0.99	0.74	0	ODC	PDE4B
	0	1.01739	0.8	0.119	0	ODC	CLDND1
	0	1.01284	0.788	0.088	0	ODC	FAM107B
	0	1.00983	0.717	0.052	0	ODC	CNDP1
	0	1.00829	0.759	0.12	0	ODC	SCD
	0	1.00222	0.831	0.148	0	ODC	ABCA2
	0	1.00186	0.713	0.101	0	ODC	CLMN
	0	0.998235	0.776	0.062	0	ODC	CNTN2
	0	0.993471	0.72	0.204	0	ODC	ZDHHC20
	0	0.965275	0.752	0.049	0	ODC	ANLN
	0	0.961761	0.885	0.386	0	ODC	GAB1
	0	0.961138	0.993	0.562	0	ODC	PTPRD
	0	0.959967	0.695	0.154	0	ODC	KIRREL3
	0	0.958861	0.964	0.536	0	ODC	DNM3
	0	0.952656	0.789	0.13	0	ODC	GRM3
	0	0.95123	0.537	0.352	0	ODC	ERBIN
	0	0.949946	0.957	0.449	0	ODC	ELMO1
	0	0.942795	0.76	0.106	0	ODC	FGFR2
	0	0.936685	0.783	0.143	0	ODC	MYO1D
	0	0.929093	0.755	0.048	0	ODC	MOG
	0	0.923538	0.927	0.427	0	ODC	PTPRK
	0	0.919399	0.895	0.411	0	ODC	TRIM2
	0	0.917363	0.856	0.344	0	ODC	FUT8
	0	0.914839	0.94	0.451	0	ODC	ZEB2
	0	0.907472	0.709	0.119	0	ODC	POLR2F
	0	0.9057	0.779	0.151	0	ODC	LANCL1
	0	0.894509	0.894	0.415	0	ODC	LIMCH1
	0	0.877604	0.698	0.084	0	ODC	CERCAM
	0	0.877513	0.708	0.074	0	ODC	SLCO1A2
	0	0.873926	0.715	0.103	0	ODC	SHROOM4
	0	0.873693	0.841	0.518	0	ODC	FTH1
	0	0.871391	0.965	0.741	0	ODC	SIK3
	0	0.870071	0.875	0.375	0	ODC	PDE8A
	0	0.866317	0.708	0.121	0	ODC	AK5
	0	0.86532	0.753	0.12	0	ODC	COL4A5
	0	0.863639	0.602	0.025	0	ODC	LRP2
	0	0.863266	0.933	0.547	0	ODC	RTN4
	0	0.859664	0.799	0.237	0	ODC	SLCO3A1
	0	0.858772	0.997	0.774	0	ODC	DLG2
	0	0.853403	0.789	0.225	0	ODC	CREB5
	0	0.851843	0.681	0.054	0	ODC	CARNS1
	0	0.851296	0.825	0.326	0	ODC	SAMD12
	0	0.84821	0.787	0.261	0	ODC	MVB12B
	0	0.83995	0.707	0.177	0	ODC	KCNH8
	0	0.839508	0.464	0.029	0	ODC	LINC01608
	0	0.839271	0.765	0.218	0	ODC	TMEFF2
	0	0.839165	0.705	0.166	0	ODC	AGPAT4
	0	0.834823	0.65	0.097	0	ODC	PPP1R14A
	0	0.81697	0.681	0.045	0	ODC	ABCA8
	0	0.814414	0.733	0.371	0	ODC	SPOCK1
	0	0.810237	0.702	0.101	0	ODC	PLD1
	0	0.808614	0.816	0.372	0	ODC	PKP4
	0	0.800052	0.938	0.569	0	ODC	MAP4K4
	0	0.798884	0.912	0.507	0	ODC	ARHGAP21
	0	0.798212	0.709	0.317	0	ODC	S100B
	0	0.798076	0.977	0.713	0	ODC	PPP2R2B
	0	0.792874	0.741	0.242	0	ODC	CDK19
	0	0.791211	0.62	0.077	0	ODC	DPYSL5
	0	0.787163	0.679	0.101	0	ODC	LPAR1
	0	0.782101	0.796	0.358	0	ODC	ARAP2
	0	0.779249	0.996	0.806	0	ODC	MAGI2
	0	0.778204	0.784	0.332	0	ODC	KLHL32
	0	0.778007	0.623	0.045	0	ODC	ERMN
	0	0.777831	0.733	0.19	0	ODC	LAMP2
	0	0.777815	0.695	0.086	0	ODC	FA2H
	0	0.777224	0.749	0.178	0	ODC	SLC12A2
	0	0.774531	0.718	0.273	0	ODC	TUBA1A
	0	0.77061	0.781	0.35	0	ODC	OTUD7A
	0	0.768523	0.849	0.433	0	ODC	DIP2B
	0	0.76663	0.59	0.044	0	ODC	HAPLN2
	0	0.761537	0.586	0.042	0	ODC	PIEZO2
	0	0.757482	0.626	0.031	0	ODC	LDB3
	0	0.7568	0.664	0.072	0	ODC	SRCIN1
	0	0.755826	0.657	0.132	0	ODC	RASGRF2
	0	0.753839	0.617	0.089	0	ODC	HS3ST5
	0	0.7479	0.551	0.055	0	ODC	HHIP
	0	0.746452	0.969	0.696	0	ODC	CLASP2
	0	0.746166	0.695	0.131	0	ODC	ATP10B
	0	0.74254	0.798	0.22	0	ODC	BCAS1
	0	0.741317	0.512	0.262	0	ODC	SEPTIN7
	0	0.738125	0.765	0.215	0	ODC	ATP1B1
	0	0.731027	0.684	0.149	0	ODC	FEZ1
	0	0.729956	0.441	0.237	0	ODC	PTGDS
	0	0.729916	0.604	0.058	0	ODC	LINC00639
	0	0.724824	0.851	0.385	0	ODC	ANK3
	0	0.717116	0.585	0.024	0	ODC	FOLH1
	0	0.715386	0.621	0.036	0	ODC	MYRF
	0	0.713248	0.69	0.154	0	ODC	SEMA4D
	0	0.710158	0.758	0.33	0	ODC	ENOX1
	0	0.706261	0.896	0.505	0	ODC	AKAP6
	0	0.704944	0.683	0.162	0	ODC	RYBP
	0	0.704877	0.593	0.059	0	ODC	NECAB1
	0	0.702656	0.67	0.178	0	ODC	LPGAT1
	0	0.70252	0.562	0.047	0	ODC	ITGA2
	0	0.693992	0.748	0.3	0	ODC	ZFYVE16
	0	0.690975	0.405	0.066	0	ODC	SELENOP
	0	0.68774	0.496	0.068	0	ODC	KCNMB4
	0	0.686381	0.716	0.196	0	ODC	PSEN1
	0	0.684813	0.759	0.318	0	ODC	SORT1
	0	0.679704	0.767	0.291	0	ODC	DSCAML1
	0	0.677965	0.812	0.409	0	ODC	MAP4K5
	0	0.669089	0.618	0.182	0	ODC	MARCKSL1
	0	0.658162	0.642	0.126	0	ODC	GNAI1
	0	0.657427	0.678	0.202	0	ODC	NCOA7
	0	0.65565	0.581	0.128	0	ODC	VRK2
	0	0.654785	0.695	0.25	0	ODC	SLC25A13
	0	0.653177	0.705	0.258	0	ODC	AGTPBP1
	0	0.653069	0.584	0.093	0	ODC	PRR5L
	0	0.650688	0.775	0.332	0	ODC	OSBPL1A
	0	0.650062	0.348	0.067	0	ODC	MIR219A2
	0	0.648731	0.299	0.104	0	ODC	LINC01505
	0	0.640914	0.673	0.2	0	ODC	FAM13C
	0	0.640509	0.817	0.426	0	ODC	MBNL2
	0	0.636172	0.664	0.153	0	ODC	LIPA
	0	0.63558	0.526	0.241	0	ODC	ANO4
	0	0.633957	0.584	0.127	0	ODC	AMER2
	0	0.633061	0.632	0.172	0	ODC	NT5DC1
	0	0.632306	0.544	0.02	0	ODC	SH3TC2
	0	0.629568	0.615	0.129	0	ODC	NDRG1
	0	0.627704	0.364	0.053	0	ODC	HDAC2-AS2
	0	0.627688	0.527	0.127	0	ODC	PDE1A
	0	0.626727	0.651	0.177	0	ODC	KIF13B
	0	0.619996	0.697	0.214	0	ODC	SECISBP2L
	0	0.616058	0.832	0.444	0	ODC	NRXN3
	0	0.611658	0.789	0.345	0	ODC	USP54
	0	0.611174	0.551	0.056	0	ODC	FAM124A
	0	0.611032	0.888	0.553	0	ODC	TJP1
	0	0.610138	0.739	0.318	0	ODC	MTUS1
	0	0.603423	0.623	0.164	0	ODC	COLGALT2
	0	0.603203	0.637	0.211	0	ODC	SLC22A23
	0	0.601481	0.634	0.187	0	ODC	HECW2
	0	0.59716	0.537	0.036	0	ODC	GPR37
	0	0.597139	0.518	0.023	0	ODC	CD22
	0	0.596813	0.756	0.459	0	ODC	DIP2C
	0	0.595505	0.704	0.231	0	ODC	ADIPOR2
	0	0.594115	0.686	0.273	0	ODC	MOB3B
	0	0.593534	0.61	0.142	0	ODC	JAM3
	0	0.593387	0.847	0.417	0	ODC	DLC1
	0	0.593259	0.743	0.375	0	ODC	PTMA
	0	0.592759	0.622	0.196	0	ODC	PACS2
	0	0.589874	0.5	0.222	0	ODC	PCDH9-AS2
	0	0.589347	0.641	0.308	0	ODC	GNAO1
	0	0.588576	0.698	0.377	0	ODC	SGK1
	0	0.588481	0.616	0.131	0	ODC	TTYH2
	0	0.587444	0.562	0.155	0	ODC	STMN1
	0	0.585674	0.757	0.357	0	ODC	PTBP2
	0	0.585339	0.632	0.17	0	ODC	ATG4C
	0	0.584543	0.48	0.026	0	ODC	LRRC63
	0	0.583794	0.867	0.567	0	ODC	CCDC88A
	0	0.580336	0.558	0.076	0	ODC	AATK
	0	0.579645	0.791	0.377	0	ODC	GSN
	0	0.574709	0.95	0.724	0	ODC	TCF12
	0	0.571173	0.843	0.43	0	ODC	APBB2
	0	0.567276	0.517	0.101	0	ODC	KIF6
	0	0.567117	0.736	0.365	0	ODC	TULP4
	0	0.565989	0.509	0.096	0	ODC	RNASE1
	0	0.565499	0.753	0.328	0	ODC	RNF13
	0	0.558801	0.461	0.021	0	ODC	NKX6-2
	0	0.558492	0.489	0.069	0	ODC	TUBB4A
	0	0.557635	0.756	0.42	0	ODC	GRID1
	0	0.557494	0.682	0.248	0	ODC	COBL
	0	0.557282	0.448	0.062	0	ODC	CA2
	0	0.555272	0.738	0.267	0	ODC	DAAM2
	0	0.551983	0.554	0.099	0	ODC	PPP1R16B
	0	0.551976	0.552	0.12	0	ODC	EFHD1
	0	0.551483	0.65	0.298	0	ODC	KCTD8
	0	0.549924	0.554	0.145	0	ODC	PPM1H
	0	0.544826	0.537	0.082	0	ODC	TMEM63A
	0	0.539823	0.685	0.298	0	ODC	TSPAN5
	0	0.53575	0.607	0.175	0	ODC	MEGF10
	0	0.533694	0.747	0.397	0	ODC	ANKIB1
	0	0.533623	0.701	0.382	0	ODC	LMCD1-AS1
	0	0.53326	0.486	0.061	0	ODC	MAL
	0	0.532152	0.447	0.087	0	ODC	RASGRF1
	0	0.52871	0.606	0.196	0	ODC	IGSF11
	0	0.525076	0.616	0.12	0	ODC	GLDN
	0	0.522301	0.473	0.102	0	ODC	STMN4
	0	0.522295	0.614	0.193	0	ODC	IQGAP1
	0	0.516943	0.651	0.235	0	ODC	RNF144A
	0	0.513664	0.497	0.101	0	ODC	USP31
	0	0.513273	0.429	0.052	0	ODC	KLHL4
	0	0.508725	0.615	0.214	0	ODC	SEMA6A
	0	0.507517	0.922	0.642	0	ODC	AGAP1
	0	0.502618	0.563	0.152	0	ODC	BIN1
	0	0.502246	0.567	0.199	0	ODC	RAB30
	0	0.501578	0.641	0.24	0	ODC	ARFGEF3
	0	0.50113	0.423	0.028	0	ODC	KLK6
	0	0.498112	0.591	0.2	0	ODC	PHLDB1
	0	0.49769	0.515	0.303	0	ODC	MARCHF1
	0	0.494936	0.945	0.695	0	ODC	NCAM2
	0	0.492398	0.679	0.293	0	ODC	GPRC5B
	0	0.491751	0.689	0.366	0	ODC	HIPK2
	0	0.490858	0.679	0.344	0	ODC	GNG7
	0	0.487871	0.512	0.215	0	ODC	SGK3
	0	0.486975	0.482	0.075	0	ODC	SEMA3B
	0	0.486735	0.461	0.073	0	ODC	HSPA2
	0	0.48635	0.634	0.321	0	ODC	MAPRE2
	0	0.484249	0.916	0.669	0	ODC	NCAM1
	0	0.483864	0.505	0.127	0	ODC	YPEL2
	0	0.48343	0.85	0.543	0	ODC	APP
	0	0.48004	0.656	0.281	0	ODC	DICER1
	0	0.478562	0.394	0.072	0	ODC	FBXO32
	0	0.478308	0.641	0.212	0	ODC	MYO1E
	0	0.477195	0.447	0.089	0	ODC	CCP110
	0	0.47667	0.501	0.118	0	ODC	TTLL11
	0	0.475861	0.731	0.383	0	ODC	PPP1R12B
	0	0.475412	0.517	0.146	0	ODC	PMP22
	0	0.474472	0.625	0.261	0	ODC	FAR1
	0	0.473191	0.856	0.645	0	ODC	PTK2
	0	0.472932	0.602	0.303	0	ODC	NFASC
	0	0.47248	0.674	0.313	0	ODC	NEO1
	0	0.47245	0.392	0.026	0	ODC	TMEM98
	0	0.47205	0.732	0.418	0	ODC	FBXL7
	0	0.468921	0.313	0.046	0	ODC	CHRM5
	0	0.468905	0.424	0.034	0	ODC	ASPA
	0	0.464973	0.494	0.135	0	ODC	SUN2
	0	0.46495	0.413	0.085	0	ODC	PLAAT3
	0	0.464582	0.468	0.059	0	ODC	RAB40B
	0	0.4602	0.539	0.171	0	ODC	PLLP
	0	0.458622	0.473	0.076	0	ODC	ARHGAP23
	0	0.457511	0.445	0.061	0	ODC	TMTC4
	0	0.456963	0.427	0.047	0	ODC	CPOX
	0	0.453936	0.467	0.081	0	ODC	RASGRP3
	0	0.45389	0.535	0.181	0	ODC	CPEB2
	0	0.452526	0.826	0.602	0	ODC	ZNF638
	0	0.450515	0.557	0.207	0	ODC	KIF5C
	0	0.449751	0.859	0.269	0	ODC	SPP1
	0	0.449531	0.406	0.226	0	ODC	LOC101927394
	0	0.445703	0.533	0.187	0	ODC	TBC1D12
	0	0.445	0.581	0.263	0	ODC	ZNF652
	0	0.44426	0.406	0.089	0	ODC	STT3A-AS1
	0	0.442794	0.451	0.152	0	ODC	ZNF565
	0	0.442793	0.444	0.071	0	ODC	NDE1
	0	0.44167	0.542	0.178	0	ODC	ZNF708
	0	0.438623	0.439	0.091	0	ODC	CPB2-AS1
	0	0.433272	0.598	0.25	0	ODC	STK39
	0	0.433016	0.52	0.171	0	ODC	SLC22A15
	0	0.428996	0.8	0.579	0	ODC	EXOC6B
	0	0.428284	0.49	0.149	0	ODC	LRRC1
	0	0.426602	0.41	0.071	0	ODC	SVIP
	0	0.423476	0.774	0.482	0	ODC	RNF130
	0	0.423322	0.452	0.089	0	ODC	GLTP
	0	0.423002	0.273	0.022	0	ODC	OPALIN
	0	0.422946	0.611	0.315	0	ODC	PEBP1
	0	0.422472	0.808	0.508	0	ODC	ALCAM
	0	0.417246	0.474	0.132	0	ODC	MEIS1
	0	0.41598	0.411	0.084	0	ODC	CBR1
	0	0.41553	0.361	0.038	0	ODC	CDKN1C
	0	0.415219	0.587	0.275	0	ODC	RDX
	0	0.415032	0.371	0.042	0	ODC	CDH19
	0	0.413142	0.479	0.136	0	ODC	CORO2B
	0	0.411482	0.659	0.315	0	ODC	RFTN2
	0	0.411395	0.767	0.548	0	ODC	FTL
	0	0.411385	0.488	0.167	0	ODC	C1QTNF3-AMACR
	0	0.409228	0.712	0.403	0	ODC	NALCN
	0	0.408248	0.621	0.291	0	ODC	NLK
	0	0.407596	0.664	0.349	0	ODC	MYO6
	0	0.406986	0.511	0.16	0	ODC	GAS7
	0	0.404843	0.588	0.304	0	ODC	TLE4
	0	0.403675	0.738	0.448	0	ODC	DOCK1
	0	0.403429	0.472	0.289	0	ODC	AOPEP
	0	0.403251	0.51	0.205	0	ODC	TMEM59
	0	0.402474	0.69	0.364	0	ODC	RBPJ
	0	0.402405	0.488	0.127	0	ODC	C12orf76
	0	0.399289	0.38	0.031	0	ODC	SLC31A2
	0	0.397964	0.593	0.388	0	ODC	MGAT5
	0	0.397874	0.445	0.155	0	ODC	SLC4A8
	0	0.397617	0.45	0.12	0	ODC	LSS
	0	0.397463	0.377	0.026	0	ODC	SEC14L5
	0	0.395825	0.63	0.302	0	ODC	ADAM10
	0	0.395347	0.372	0.099	0	ODC	RETREG1
	0	0.394492	0.817	0.533	0	ODC	DOCK3
	0	0.393333	0.832	0.568	0	ODC	WSB1
	0	0.392344	0.394	0.127	0	ODC	PPDPF
	0	0.392327	0.363	0.042	0	ODC	NINJ2
	0	0.392308	0.437	0.118	0	ODC	DUBR
	0	0.39072	0.745	0.487	0	ODC	DPYSL2
	0	0.390504	0.473	0.141	0	ODC	DNAJB2
	0	0.390346	0.409	0.102	0	ODC	SERPINI1
	0	0.388711	0.356	0.034	0	ODC	ENPP6
	0	0.388414	0.6	0.306	0	ODC	CDC14B
	0	0.387447	0.506	0.17	0	ODC	SIRT2
	0	0.38722	0.353	0.026	0	ODC	TP53TG5
	0	0.38643	0.273	0.014	0	ODC	LINC01630
	0	0.386251	0.63	0.312	0	ODC	ITCH
	0	0.383354	0.462	0.137	0	ODC	BTBD3
	0	0.382965	0.59	0.281	0	ODC	ZKSCAN1
	0	0.3823	0.503	0.199	0	ODC	DYNC1I2
	0	0.381343	0.373	0.055	0	ODC	TPPP
	0	0.37831	0.314	0.02	0	ODC	LOC107986298
	0	0.37811	0.267	0.051	0	ODC	CHN2
	0	0.377171	0.475	0.161	0	ODC	TECPR2
	0	0.375688	0.347	0.065	0	ODC	LINC00320
	0	0.375567	0.526	0.196	0	ODC	NPC1
	0	0.374933	0.599	0.306	0	ODC	MICAL3
	0	0.37413	0.348	0.055	0	ODC	CMTM5
	0	0.373759	0.425	0.104	0	ODC	LHPP
	0	0.373626	0.663	0.359	0	ODC	SH3D19
	0	0.373027	0.418	0.099	0	ODC	SLC48A1
	0	0.372534	0.443	0.124	0	ODC	PLEKHB1
	0	0.372463	0.49	0.189	0	ODC	RCAN2
	0	0.372079	0.714	0.381	0	ODC	CACNA2D1
	0	0.371741	0.356	0.051	0	ODC	SEMA3C
	0	0.371656	0.453	0.135	0	ODC	HBS1L
	0	0.371019	0.609	0.346	0	ODC	NUTM2A-AS1
	0	0.370139	0.45	0.137	0	ODC	CAMK2N1
	0	0.370111	0.397	0.075	0	ODC	BRMS1L
	0	0.367831	0.565	0.292	0	ODC	USP32
	0	0.365373	0.277	0.022	0	ODC	FAM95C
	0	0.364588	0.288	0.034	0	ODC	ANKRD18A
	0	0.363522	0.322	0.091	0	ODC	CFTR
	0	0.363232	0.308	0.047	0	ODC	DHCR24
	0	0.362625	0.434	0.139	0	ODC	REPS2
	0	0.362116	0.592	0.291	0	ODC	ACER3
	0	0.36078	0.494	0.194	0	ODC	CSRP1
	0	0.360735	0.52	0.203	0	ODC	OTUD7B
	0	0.360298	0.493	0.196	0	ODC	ELAVL3
	0	0.35917	0.429	0.108	0	ODC	TFEB
	0	0.35892	0.506	0.203	0	ODC	PPP1R21
	0	0.357604	0.737	0.349	0	ODC	DOCK9
	0	0.35679	0.404	0.116	0	ODC	MKRN3
	0	0.354894	0.518	0.23	0	ODC	CLIP4
	0	0.354852	0.334	0.062	0	ODC	LGR5
	0	0.354278	0.413	0.1	0	ODC	NXPE3
	0	0.354249	0.359	0.056	0	ODC	ELOVL1
	0	0.354247	0.346	0.067	0	ODC	C4orf48
	0	0.353905	0.361	0.098	0	ODC	ABTB2
	0	0.35276	0.384	0.117	0	ODC	PLA2G4C
	0	0.352487	0.456	0.161	0	ODC	FAXDC2
	0	0.352337	0.331	0.033	0	ODC	KCNJ2
	0	0.349925	0.428	0.138	0	ODC	SLC13A3
	0	0.349632	0.542	0.236	0	ODC	NFIX
	0	0.348676	0.349	0.067	0	ODC	ACTN2
	0	0.348224	0.521	0.215	0	ODC	FOXN2
	0	0.347737	0.382	0.107	0	ODC	FIS1
	0	0.347702	0.349	0.076	0	ODC	RHOBTB1
	0	0.347508	0.337	0.031	0	ODC	BOK
	0	0.345452	0.457	0.197	0	ODC	OSBP2
	0	0.345315	0.495	0.195	0	ODC	ANAPC5
	0	0.343768	0.53	0.238	0	ODC	SCARB2
	0	0.342691	0.761	0.449	0	ODC	FNBP1
	0	0.342657	0.256	0.041	0	ODC	ABCA6
	0	0.342481	0.4	0.098	0	ODC	BACE1
	0	0.342159	0.637	0.366	0	ODC	SNX29
	0	0.341591	0.96	0.818	0	ODC	DST
	0	0.340656	0.572	0.318	0	ODC	CPQ
	0	0.338102	0.406	0.13	0	ODC	MTMR2
	0	0.337342	0.596	0.299	0	ODC	GLUL
	0	0.335237	0.593	0.358	0	ODC	DTNB
	0	0.334912	0.616	0.358	0	ODC	KIDINS220
	0	0.334507	0.419	0.134	0	ODC	AMD1
	0	0.334137	0.446	0.163	0	ODC	STRN
	0	0.334081	0.3	0.023	0	ODC	GJB1
	0	0.332033	0.597	0.368	0	ODC	WDPCP
	0	0.331899	0.348	0.1	0	ODC	COL18A1
	0	0.330587	0.415	0.148	0	ODC	PPA1
	0	0.329998	0.468	0.183	0	ODC	WDR20
	0	0.329661	0.257	0.004	0	ODC	LOC105375483
	0	0.329547	0.524	0.26	0	ODC	KCNQ1OT1
	0	0.329476	0.337	0.097	0	ODC	SEPTIN8
	0	0.328901	0.68	0.459	0	ODC	SGMS1
	0	0.328249	0.444	0.171	0	ODC	YWHAQ
	0	0.327185	0.368	0.084	0	ODC	PIK3C2B
	0	0.326787	0.404	0.117	0	ODC	RASSF2
	0	0.325892	0.858	0.73	0	ODC	FHIT
	0	0.325867	0.314	0.069	0	ODC	GXYLT2
	0	0.325845	0.358	0.137	0	ODC	CD9
	0	0.324179	0.667	0.356	0	ODC	HIP1
	0	0.322954	0.775	0.564	0	ODC	CDC42BPA
	0	0.322726	0.563	0.326	0	ODC	GTDC1
	0	0.322575	0.403	0.101	0	ODC	ARHGEF2
	0	0.322154	0.382	0.143	0	ODC	OLMALINC
	0	0.320967	0.7	0.408	0	ODC	GAB2
	0	0.320522	0.394	0.101	0	ODC	B3GAT1
	0	0.320067	0.304	0.024	0	ODC	TMEM151A
	0	0.320015	0.326	0.071	0	ODC	JAKMIP3
	0	0.318396	0.322	0.039	0	ODC	LARP6
	0	0.317971	0.341	0.062	0	ODC	ZDHHC9
	0	0.31729	0.276	0.023	0	ODC	LINC00877
	0	0.31708	0.595	0.346	0	ODC	HNRNPDL
	0	0.316075	0.347	0.073	0	ODC	RHOU
	0	0.312371	0.559	0.31	0	ODC	UBE4B
	0	0.3122	0.398	0.127	0	ODC	SH3PXD2A
	0	0.311479	0.465	0.262	0	ODC	UBB
	0	0.311386	0.368	0.108	0	ODC	TPD52
	0	0.311228	0.548	0.309	0	ODC	TSC22D4
	0	0.309989	0.324	0.064	0	ODC	CPEB1
	0	0.309644	0.563	0.296	0	ODC	FAM171A1
	0	0.308439	0.643	0.414	0	ODC	PRKACB
	0	0.307631	0.737	0.402	0	ODC	SLC39A11
	0	0.307448	0.369	0.106	0	ODC	TBCB
	0	0.306812	0.365	0.081	0	ODC	INF2
	0	0.306359	0.354	0.087	0	ODC	ABHD17B
	0	0.305564	0.629	0.421	0	ODC	ACYP2
	0	0.302634	0.547	0.303	0	ODC	LRRFIP2
	0	0.301929	0.303	0.036	0	ODC	AFMID
	0	0.300615	0.304	0.045	0	ODC	DAPK2
	0	0.29982	0.52	0.253	0	ODC	SESTD1
	0	0.299178	0.468	0.207	0	ODC	SLF2
	0	0.299144	0.503	0.231	0	ODC	P2RX7
	0	0.298736	0.369	0.103	0	ODC	LRRC8B
	0	0.298567	0.426	0.166	0	ODC	NAPEPLD
	0	0.297717	0.378	0.121	0	ODC	MTMR7
	0	0.29757	0.514	0.233	0	ODC	HEPACAM
	0	0.29675	0.699	0.484	0	ODC	SRPK2
	0	0.296254	0.412	0.139	0	ODC	GATM
	0	0.296207	0.519	0.29	0	ODC	KDM6A
	0	0.296107	0.284	0.02	0	ODC	PRIMA1
	0	0.295973	0.42	0.159	0	ODC	STXBP3
	0	0.295814	0.391	0.151	0	ODC	SORCS2
	0	0.295629	0.323	0.051	0	ODC	TMC7
	0	0.295503	0.637	0.418	0	ODC	NSMCE2
	0	0.295055	0.576	0.316	0	ODC	EPS15
	0	0.294951	0.801	0.325	0	ODC	ST6GALNAC3
	0	0.293471	0.536	0.308	0	ODC	ANKH
	0	0.292871	0.6	0.345	0	ODC	PHACTR3
	0	0.292748	0.523	0.314	0	ODC	FAM13B
	0	0.292716	0.638	0.423	0	ODC	WNK1
	0	0.292054	0.277	0.062	0	ODC	ELMO1-AS1
	0	0.291644	0.328	0.067	0	ODC	MOSPD2
	0	0.290718	0.272	0.015	0	ODC	TMEM235
	0	0.290449	0.524	0.308	0	ODC	PCGF5
	0	0.288262	0.525	0.234	0	ODC	ZCCHC24
	0	0.287998	0.285	0.024	0	ODC	PLPP2
	0	0.28669	0.803	0.596	0	ODC	KIF1B
	0	0.284394	0.337	0.137	0	ODC	S100A1
	0	0.284373	0.432	0.195	0	ODC	EVA1C
	0	0.284026	0.623	0.436	0	ODC	NAALADL2
	0	0.283229	0.35	0.092	0	ODC	FAM102A
	0	0.282344	0.268	0.066	0	ODC	BAIAP2L2
	0	0.281702	0.391	0.163	0	ODC	ENOSF1
	0	0.281329	0.394	0.15	0	ODC	PLEKHA1
	0	0.280965	0.273	0.038	0	ODC	SEPTIN4
	0	0.280859	0.317	0.069	0	ODC	MAPK8IP1
	0	0.279841	0.369	0.114	0	ODC	ENDOD1
	0	0.27979	0.279	0.072	0	ODC	SLC7A14
	0	0.279299	0.549	0.307	0	ODC	DENND5A
	0	0.278301	0.312	0.054	0	ODC	TSPAN15
	0	0.278292	0.299	0.039	0	ODC	CHADL
	0	0.278139	0.458	0.146	0	ODC	CPM
	0	0.277856	0.35	0.101	0	ODC	ZNF146
	0	0.277357	0.332	0.117	0	ODC	TARS3
	0	0.277334	0.394	0.165	0	ODC	PPP2R3A
	0	0.277065	0.404	0.149	0	ODC	APBB1
	0	0.276536	0.501	0.299	0	ODC	LRRTM3
	0	0.276139	0.409	0.237	0	ODC	L3MBTL4
	0	0.275819	0.269	0.031	0	ODC	DNAH17
	0	0.275727	0.517	0.31	0	ODC	EIF1
	0	0.275212	0.303	0.049	0	ODC	TMCC2
	0	0.275031	0.306	0.067	0	ODC	ROGDI
	0	0.273271	0.497	0.266	0	ODC	PPP2R2A
	0	0.272777	0.28	0.028	0	ODC	LGI3
	0	0.272136	0.408	0.166	0	ODC	CUEDC1
	0	0.271567	0.766	0.61	0	ODC	BCAS3
	0	0.270983	0.329	0.078	0	ODC	CPNE2
	0	0.270918	0.449	0.228	0	ODC	HSD17B4
	0	0.270346	0.425	0.188	0	ODC	SAMD4B
	0	0.270008	0.367	0.174	0	ODC	MAP3K7
	0	0.269711	0.316	0.099	0	ODC	NENF
	0	0.269414	0.358	0.113	0	ODC	SNX30
	0	0.268641	0.286	0.041	0	ODC	LIPE
	0	0.26858	0.258	0.057	0	ODC	IFIT3
	0	0.268263	0.464	0.232	0	ODC	COPA
	0	0.267895	0.402	0.151	0	ODC	MTMR10
	0	0.267784	0.365	0.14	0	ODC	STAT2
	0	0.2674	0.436	0.233	0	ODC	TTLL5
	0	0.267398	0.324	0.082	0	ODC	ADCY5
	0	0.267135	0.349	0.114	0	ODC	RAB11FIP4
	0	0.266554	0.551	0.336	0	ODC	RAP1GDS1
	0	0.265248	0.586	0.381	0	ODC	USP47
	0	0.264332	0.275	0.056	0	ODC	KCNK1
	0	0.264093	0.274	0.037	0	ODC	ST3GAL4
	0	0.263916	0.603	0.389	0	ODC	ELF2
	0	0.26391	0.335	0.099	0	ODC	NIPAL3
	0	0.263298	0.598	0.282	0	ODC	ELL2
	0	0.263162	0.28	0.038	0	ODC	ERBB3
	0	0.261656	0.359	0.137	0	ODC	EEPD1
	0	0.261207	0.629	0.394	0	ODC	MYO5A
	0	0.260968	0.468	0.234	0	ODC	CDK17
	0	0.260246	0.34	0.164	0	ODC	HEPN1
	0	0.259902	0.341	0.152	0	ODC	ZNF365
	0	0.259716	0.68	0.49	0	ODC	PSD3
	0	0.258809	0.889	0.686	0	ODC	ANK2
	0	0.258666	0.597	0.382	0	ODC	CEP170
	0	0.258652	0.595	0.378	0	ODC	RICTOR
	0	0.258202	0.307	0.067	0	ODC	UNC5B
	0	0.257752	0.962	0.773	0	ODC	CADM2
	0	0.257266	0.577	0.384	0	ODC	BBX
	0	0.257176	0.263	0.041	0	ODC	HCN2
	0	0.255801	0.442	0.213	0	ODC	SNX1
	0	0.254957	0.455	0.23	0	ODC	CRTC3
	0	0.254839	0.466	0.272	0	ODC	BACH2
	0	0.254224	0.369	0.177	0	ODC	GREB1L
	0	0.253845	0.938	0.72	0	ODC	NTM
	0	0.253268	0.43	0.206	0	ODC	TMEM87A
	0	0.253111	0.517	0.299	0	ODC	OSBPL9
	0	0.252759	0.46	0.247	0	ODC	ZNF451
	0	0.252728	0.635	0.442	0	ODC	POGZ
	0	0.251973	0.309	0.137	0	ODC	ANKUB1
	0	0.251766	0.357	0.133	0	ODC	MPP5
	0	0.251362	0.55	0.346	0	ODC	ZNF704
	0	0.251104	0.378	0.151	0	ODC	FGF1
	0	0.250392	0.251	0.05	0	ODC	MID1IP1
	4.47e-293	0.378662	0.252	0.149	9.26e-289	ODC	PPM1G
	1.86e-65	0.254868	0.39	0.344	3.84e-61	ODC	LINC00486
	0	2.41063	0.993	0.129	0	AST	TRPM3
	0	2.30427	0.934	0.065	0	AST	HPSE2
	0	1.92984	0.995	0.265	0	AST	NRG3
	0	1.91824	0.948	0.184	0	AST	GPC5
	0	1.90321	0.895	0.078	0	AST	LINC01088
	0	1.80611	0.636	0.264	0	AST	DPP10
	0	1.75696	0.977	0.236	0	AST	PITPNC1
	0	1.64096	0.907	0.093	0	AST	RYR3
	0	1.60834	0.935	0.187	0	AST	SORBS1
	0	1.60135	0.847	0.021	0	AST	SLC14A1
	0	1.59543	0.861	0.136	0	AST	SLC1A2
	0	1.57713	0.95	0.359	0	AST	CLU
	0	1.56891	0.862	0.163	0	AST	GFAP
	0	1.54669	0.914	0.12	0	AST	ADCY2
	0	1.50001	0.984	0.587	0	AST	DTNA
	0	1.45695	0.835	0.09	0	AST	GLIS3
	0	1.43212	0.51	0.016	0	AST	OBI1-AS1
	0	1.42668	0.784	0.015	0	AST	TNC
	0	1.37029	0.95	0.241	0	AST	GPM6A
	0	1.34055	0.933	0.288	0	AST	NTRK2
	0	1.33987	0.829	0.042	0	AST	RFX4
	0	1.32899	0.982	0.41	0	AST	RORA
	0	1.32375	0.832	0.034	0	AST	AQP4
	0	1.3223	0.904	0.198	0	AST	NEBL
	0	1.32167	0.897	0.176	0	AST	FMN2
	0	1.24858	0.818	0.169	0	AST	APOE
	0	1.22059	0.881	0.093	0	AST	ATP1A2
	0	1.21871	0.857	0.176	0	AST	AHCYL1
	0	1.21507	0.785	0.237	0	AST	MT2A
	0	1.21088	0.979	0.542	0	AST	CTNND2
	0	1.1894	0.772	0.053	0	AST	SLC4A4
	0	1.18248	0.999	0.77	0	AST	LSAMP
	0	1.1368	0.758	0.038	0	AST	GJA1
	0	1.12951	0.883	0.259	0	AST	PARD3
	0	1.11224	0.834	0.182	0	AST	DCLK2
	0	1.10557	0.811	0.212	0	AST	SOX5
	0	1.09561	0.724	0.039	0	AST	MAPK4
	0	1.08779	0.932	0.377	0	AST	CTNNA2
	0	1.06997	0.824	0.114	0	AST	HIF3A
	0	1.05884	0.668	0.034	0	AST	SLC6A11
	0	1.05718	0.92	0.469	0	AST	MSI2
	0	1.05642	0.791	0.161	0	AST	SPARCL1
	0	1.05596	0.811	0.085	0	AST	MGAT4C
	0	1.05184	0.715	0.024	0	AST	FAM189A2
	0	1.00949	0.892	0.236	0	AST	CNTN1
	0	1.00496	0.889	0.357	0	AST	TNIK
	0	1.00104	0.741	0.067	0	AST	KCNN3
	0	0.99489	0.718	0.117	0	AST	RGS6
	0	0.994832	0.767	0.115	0	AST	CAMK2G
	0	0.99259	0.864	0.25	0	AST	PLCB1
	0	0.987528	0.784	0.141	0	AST	ABLIM1
	0	0.985788	0.716	0.02	0	AST	EFEMP1
	0	0.976369	0.929	0.518	0	AST	MAPK10
	0	0.975173	0.971	0.705	0	AST	MIR99AHG
	0	0.969285	0.591	0.018	0	AST	AQP1
	0	0.966563	0.69	0.174	0	AST	CACNA2D3
	0	0.965021	0.708	0.086	0	AST	TSHZ2
	0	0.963903	0.727	0.028	0	AST	RGMA
	0	0.963895	0.599	0.079	0	AST	CABLES1
	0	0.945343	0.492	0.042	0	AST	CD44
	0	0.945235	0.809	0.214	0	AST	KALRN
	0	0.944946	0.69	0.047	0	AST	IQCA1
	0	0.940827	0.712	0.065	0	AST	SPON1
	0	0.938643	0.739	0.096	0	AST	FAT3
	0	0.937797	0.703	0.025	0	AST	PAMR1
	0	0.937694	0.785	0.179	0	AST	CPE
	0	0.935827	0.858	0.497	0	AST	PDE4DIP
	0	0.931759	0.755	0.142	0	AST	ARHGEF4
	0	0.93029	0.752	0.131	0	AST	NKAIN3
	0	0.927862	0.973	0.758	0	AST	MACF1
	0	0.923927	0.916	0.523	0	AST	NAV2
	0	0.922298	0.708	0.082	0	AST	ADCY8
	0	0.909097	0.581	0.125	0	AST	DCLK1
	0	0.900022	0.806	0.303	0	AST	ITPKB
	0	0.878827	0.688	0.06	0	AST	SLC25A18
	0	0.877974	0.726	0.263	0	AST	PLEKHA5
	0	0.872455	0.684	0.043	0	AST	FGFR3
	0	0.870331	0.713	0.11	0	AST	NPL
	0	0.865113	0.662	0.04	0	AST	MGST1
	0	0.857691	0.685	0.157	0	AST	LRIG1
	0	0.854037	0.987	0.832	0	AST	NEAT1
	0	0.851934	0.652	0.022	0	AST	WDR49
	0	0.849659	0.739	0.109	0	AST	ACSBG1
	0	0.849315	0.629	0.089	0	AST	SLC7A11
	0	0.84415	0.771	0.185	0	AST	MAP3K5
	0	0.840689	0.55	0.03	0	AST	RANBP3L
	0	0.833246	0.718	0.138	0	AST	SFXN5
	0	0.829724	0.69	0.077	0	AST	ACOT11
	0	0.829186	0.671	0.133	0	AST	ACACB
	0	0.826955	0.31	0.026	0	AST	CHI3L1
	0	0.825412	0.692	0.076	0	AST	ANKFN1
	0	0.825056	0.627	0.018	0	AST	SDC4
	0	0.820168	0.842	0.449	0	AST	TRPS1
	0	0.809744	0.796	0.185	0	AST	NTRK3
	0	0.80676	0.487	0.154	0	AST	LHFPL6
	0	0.800272	0.703	0.167	0	AST	LPIN1
	0	0.799774	0.657	0.075	0	AST	ATP1B2
	0	0.792427	0.623	0.038	0	AST	BMPR1B
	0	0.787446	0.678	0.168	0	AST	ABCA1
	0	0.782835	0.619	0.195	0	AST	CACNB2
	0	0.773536	0.588	0.031	0	AST	SLC24A4
	0	0.765717	0.626	0.137	0	AST	BCL6
	0	0.763411	0.684	0.306	0	AST	SAMD4A
	0	0.763156	0.774	0.297	0	AST	NDRG2
	0	0.761276	0.686	0.136	0	AST	GABRB1
	0	0.758052	0.624	0.046	0	AST	WWC1
	0	0.756778	0.8	0.357	0	AST	PARD3B
	0	0.754513	0.393	0.035	0	AST	ANGPTL4
	0	0.74858	0.64	0.135	0	AST	PRKG1
	0	0.744203	0.636	0.061	0	AST	CDHR3
	0	0.743615	0.697	0.107	0	AST	NHSL1
	0	0.739225	0.49	0.13	0	AST	GRAMD2B
	0	0.729592	0.95	0.672	0	AST	CDH20
	0	0.726954	0.553	0.009	0	AST	ETNPPL
	0	0.724415	0.383	0.103	0	AST	C1orf61
	0	0.724079	0.605	0.047	0	AST	EYA2
	0	0.722955	0.504	0.071	0	AST	AQP4-AS1
	0	0.722438	0.775	0.324	0	AST	BCL2
	0	0.719262	0.44	0.062	0	AST	CARMIL1
	0	0.719077	0.653	0.166	0	AST	DOCK7
	0	0.715024	0.799	0.409	0	AST	FYN
	0	0.714131	0.805	0.352	0	AST	FUT9
	0	0.713696	0.743	0.198	0	AST	DGKG
	0	0.711637	0.677	0.224	0	AST	CST3
	0	0.707064	0.46	0.101	0	AST	MIR4300HG
	0	0.699679	0.558	0.087	0	AST	MT1E
	0	0.699048	0.794	0.571	0	AST	TNRC6A
	0	0.697508	0.995	0.852	0	AST	NPAS3
	0	0.695611	0.769	0.391	0	AST	LIFR
	0	0.692047	0.558	0.041	0	AST	AGT
	0	0.689625	0.618	0.083	0	AST	WLS
	0	0.684514	0.872	0.442	0	AST	SLC1A3
	0	0.680092	0.708	0.156	0	AST	UTRN
	0	0.679353	0.601	0.095	0	AST	STK32A
	0	0.674679	0.634	0.14	0	AST	CHPT1
	0	0.666039	0.513	0.04	0	AST	COL5A3
	0	0.66589	0.602	0.165	0	AST	RNF19A
	0	0.665772	0.854	0.466	0	AST	ASTN2
	0	0.663974	0.345	0.021	0	AST	CPAMD8
	0	0.656195	0.535	0.098	0	AST	MRAS
	0	0.655796	0.894	0.416	0	AST	NRXN1
	0	0.655198	0.654	0.155	0	AST	LINC00461
	0	0.653014	0.532	0.101	0	AST	NPAS2
	0	0.65094	0.574	0.134	0	AST	MED12L
	0	0.649811	0.494	0.027	0	AST	BOC
	0	0.646726	0.99	0.821	0	AST	LRP1B
	0	0.640329	0.536	0.048	0	AST	LGI1
	0	0.639059	0.558	0.049	0	AST	ADGRA3
	0	0.637934	0.879	0.607	0	AST	PRKCA
	0	0.637441	0.603	0.108	0	AST	SERPINE2
	0	0.636429	0.587	0.092	0	AST	MCC
	0	0.63522	0.582	0.091	0	AST	CACHD1
	0	0.635087	0.639	0.204	0	AST	ASPH
	0	0.634745	0.538	0.044	0	AST	ITGB4
	0	0.632557	0.899	0.698	0	AST	MKLN1
	0	0.631676	0.918	0.669	0	AST	NFIA
	0	0.620051	0.495	0.017	0	AST	LINC00299
	0	0.617235	0.584	0.169	0	AST	KIAA1217
	0	0.613319	0.63	0.156	0	AST	PDE7B
	0	0.61308	0.627	0.158	0	AST	PFKFB3
	0	0.61283	0.459	0.087	0	AST	ADAMTS9-AS2
	0	0.61119	0.287	0.036	0	AST	LINC00499
	0	0.610665	0.547	0.103	0	AST	ZNRF3
	0	0.607707	0.592	0.104	0	AST	ECHDC2
	0	0.607661	0.543	0.112	0	AST	OGFRL1
	0	0.607287	0.498	0.023	0	AST	EDNRB
	0	0.606252	0.518	0.022	0	AST	GMPR
	0	0.603342	0.375	0.051	0	AST	TPD52L1
	0	0.602151	0.615	0.145	0	AST	FARP1
	0	0.60189	0.557	0.101	0	AST	PCSK5
	0	0.599224	0.322	0.049	0	AST	PTCHD1-AS
	0	0.59791	0.513	0.017	0	AST	SERPINI2
	0	0.591258	0.704	0.193	0	AST	LUZP2
	0	0.590946	0.543	0.1	0	AST	BAALC
	0	0.585819	0.544	0.097	0	AST	EGFR
	0	0.585677	0.515	0.054	0	AST	ARHGEF26
	0	0.584037	0.474	0.057	0	AST	COL27A1
	0	0.582877	0.825	0.561	0	AST	SLC39A11
	0	0.581433	0.496	0.033	0	AST	ALDH1L1
	0	0.58118	0.802	0.206	0	AST	NRCAM
	0	0.58091	0.538	0.073	0	AST	RFX2
	0	0.579037	0.447	0.104	0	AST	DDIT4
	0	0.576727	0.593	0.12	0	AST	ATP13A4
	0	0.57483	0.535	0.058	0	AST	PSD2
	0	0.573191	0.443	0.16	0	AST	EGLN3
	0	0.573145	0.596	0.135	0	AST	ZFP36L1
	0	0.571617	0.652	0.299	0	AST	CLEC16A
	0	0.570701	0.731	0.35	0	AST	SYNE1
	0	0.570604	0.659	0.287	0	AST	APC
	0	0.570058	0.66	0.234	0	AST	TCF7L2
	0	0.568454	0.5	0.028	0	AST	LAMA1
	0	0.567821	0.469	0.095	0	AST	MMD2
	0	0.564763	0.758	0.252	0	AST	ARHGAP26
	0	0.564564	0.532	0.082	0	AST	NR2F1-AS1
	0	0.558275	0.672	0.277	0	AST	TTYH1
	0	0.55775	0.817	0.545	0	AST	SASH1
	0	0.557479	0.386	0.017	0	AST	AEBP1
	0	0.556981	0.537	0.11	0	AST	FLRT2
	0	0.55685	0.525	0.078	0	AST	GRAMD1C
	0	0.555354	0.601	0.196	0	AST	GLUD1
	0	0.550719	0.489	0.043	0	AST	TCF7L1
	0	0.549946	0.537	0.096	0	AST	ATP2B2
	0	0.548419	0.579	0.226	0	AST	SPARC
	0	0.547932	0.712	0.362	0	AST	ZHX3
	0	0.545711	0.516	0.079	0	AST	ARHGEF10L
	0	0.545597	0.498	0.082	0	AST	PRRX1
	0	0.544715	0.522	0.092	0	AST	BCAR3
	0	0.544714	0.425	0.024	0	AST	GLI3
	0	0.539905	1	1	0	AST	MALAT1
	0	0.539769	0.551	0.129	0	AST	ACADVL
	0	0.538776	0.509	0.063	0	AST	PHF21B
	0	0.538173	0.53	0.097	0	AST	TIMP3
	0	0.534792	0.403	0.097	0	AST	HSPB1
	0	0.534049	0.439	0.033	0	AST	EYA1
	0	0.527871	0.449	0.074	0	AST	SHISA6
	0	0.525037	0.373	0.005	0	AST	LINC00836
	0	0.521291	0.344	0.037	0	AST	ID2
	0	0.518859	0.969	0.699	0	AST	ERBB4
	0	0.518419	0.451	0.04	0	AST	DNAH7
	0	0.518134	0.431	0.036	0	AST	SHROOM3
	0	0.516387	0.315	0.021	0	AST	MT1G
	0	0.516109	0.609	0.246	0	AST	TPCN1
	0	0.513022	0.465	0.014	0	AST	FRMPD2
	0	0.512551	0.501	0.114	0	AST	ACSS1
	0	0.512266	0.455	0.045	0	AST	ACSS3
	0	0.508889	0.687	0.244	0	AST	OPHN1
	0	0.505844	0.496	0.075	0	AST	KIAA1671
	0	0.503536	0.565	0.269	0	AST	HSPA1A
	0	0.503369	0.441	0.052	0	AST	COLEC12
	0	0.501593	0.465	0.054	0	AST	ANKDD1A
	0	0.501027	0.357	0.086	0	AST	MARCHF3
	0	0.498452	0.477	0.094	0	AST	ANTXR1
	0	0.497714	0.477	0.046	0	AST	YAP1
	0	0.497601	0.578	0.206	0	AST	PLXNB1
	0	0.496225	0.693	0.384	0	AST	CKB
	0	0.496183	0.432	0.019	0	AST	PTCHD1
	0	0.495908	0.384	0.044	0	AST	MAOB
	0	0.493753	0.429	0.071	0	AST	CDH23
	0	0.493259	0.549	0.217	0	AST	RHOB
	0	0.492182	0.547	0.178	0	AST	CTDSPL
	0	0.490958	0.426	0.029	0	AST	SOX9
	0	0.489651	0.838	0.518	0	AST	MAML2
	0	0.486155	0.706	0.424	0	AST	REV3L
	0	0.485875	0.66	0.295	0	AST	KIAA0930
	0	0.4857	0.401	0.064	0	AST	ALDH1A1
	0	0.480931	0.771	0.535	0	AST	SSBP2
	0	0.479344	0.704	0.417	0	AST	NAV3
	0	0.478614	0.633	0.184	0	AST	CSGALNACT1
	0	0.478069	0.444	0.031	0	AST	PBXIP1
	0	0.476886	0.484	0.104	0	AST	TMTC1
	0	0.476189	0.591	0.24	0	AST	TEAD1
	0	0.475384	0.462	0.089	0	AST	STON2
	0	0.472665	0.38	0.015	0	AST	SLC39A12
	0	0.472457	0.496	0.123	0	AST	GAN
	0	0.471948	0.584	0.166	0	AST	LRP1
	0	0.467345	0.432	0.047	0	AST	SYTL4
	0	0.465261	0.462	0.092	0	AST	OSBPL11
	0	0.460782	0.413	0.022	0	AST	PRDM16
	0	0.460202	0.389	0.039	0	AST	COL21A1
	0	0.458727	0.403	0.134	0	AST	PDZRN4
	0	0.458646	0.406	0.01	0	AST	RASL12
	0	0.458346	0.464	0.093	0	AST	DAPK1
	0	0.455658	0.73	0.375	0	AST	NFIB
	0	0.454365	0.621	0.258	0	AST	ATP2B4
	0	0.453535	0.667	0.426	0	AST	LRP4
	0	0.4535	0.42	0.047	0	AST	RBPMS
	0	0.451634	0.414	0.03	0	AST	ITGA7
	0	0.451578	0.503	0.129	0	AST	STK33
	0	0.451313	0.686	0.2	0	AST	PCDH7
	0	0.4506	0.443	0.042	0	AST	SNTA1
	0	0.448755	0.441	0.082	0	AST	NAT8L
	0	0.447481	0.316	0.009	0	AST	LINC01748
	0	0.44676	0.576	0.284	0	AST	BCKDHB
	0	0.446653	0.48	0.098	0	AST	GABBR1
	0	0.446589	0.46	0.106	0	AST	ITM2C
	0	0.446461	0.486	0.125	0	AST	C1orf21
	0	0.444839	0.411	0.04	0	AST	PHKA1
	0	0.441595	0.675	0.317	0	AST	SRGAP1
	0	0.440578	0.491	0.114	0	AST	SYT17
	0	0.439605	0.759	0.311	0	AST	ITPR2
	0	0.438991	0.429	0.065	0	AST	C2orf72
	0	0.437617	0.417	0.054	0	AST	KNDC1
	0	0.436418	0.436	0.074	0	AST	LAMA4
	0	0.435114	0.428	0.054	0	AST	NSMF
	0	0.434712	0.503	0.185	0	AST	PLPP3
	0	0.432199	0.464	0.104	0	AST	PALM
	0	0.428994	0.485	0.15	0	AST	APC2
	0	0.427639	0.385	0.008	0	AST	PAPLN
	0	0.423705	0.66	0.308	0	AST	RGS7
	0	0.423556	0.381	0.013	0	AST	MYBPC1
	0	0.421696	0.604	0.3	0	AST	ARNT2
	0	0.421044	0.398	0.052	0	AST	FGF2
	0	0.41811	0.421	0.07	0	AST	PLEC
	0	0.415379	0.346	0.041	0	AST	PFKP
	0	0.415294	0.351	0.064	0	AST	MIG7
	0	0.415116	0.803	0.179	0	AST	PTPRZ1
	0	0.413407	0.612	0.193	0	AST	ABR
	0	0.412071	0.361	0.013	0	AST	PHYHD1
	0	0.411271	0.62	0.272	0	AST	PRKD1
	0	0.411155	0.348	0.023	0	AST	NWD1
	0	0.410649	0.413	0.055	0	AST	MICALL2
	0	0.40864	0.33	0.038	0	AST	DDR2
	0	0.406335	0.413	0.089	0	AST	DDAH1
	0	0.405535	0.525	0.188	0	AST	ABI1
	0	0.405468	0.461	0.137	0	AST	ST8SIA1
	0	0.404285	0.339	0.026	0	AST	PEBP4
	0	0.403629	0.484	0.142	0	AST	GPR37L1
	0	0.40309	0.309	0.021	0	AST	HSPB8
	0	0.402732	0.554	0.256	0	AST	TRAK1
	0	0.401801	0.44	0.094	0	AST	DKK3
	0	0.399901	0.35	0.011	0	AST	BBOX1
	0	0.399678	0.524	0.217	0	AST	REPS1
	0	0.399251	0.979	0.889	0	AST	DST
	0	0.396161	0.333	0.078	0	AST	SNED1
	0	0.394738	0.372	0.083	0	AST	PLOD2
	0	0.392417	0.415	0.089	0	AST	PDZRN3
	0	0.392018	0.299	0.011	0	AST	LGR6
	0	0.390877	0.38	0.084	0	AST	CNTNAP3B
	0	0.390771	0.476	0.146	0	AST	PRICKLE2
	0	0.388835	0.383	0.034	0	AST	WFS1
	0	0.387239	0.7	0.448	0	AST	SMYD3
	0	0.386941	0.527	0.255	0	AST	RHOBTB3
	0	0.385791	0.302	0.023	0	AST	TOGARAM2
	0	0.383621	0.373	0.067	0	AST	DPYSL3
	0	0.383088	0.451	0.126	0	AST	DGKB
	0	0.382699	0.286	0.049	0	AST	TTN
	0	0.382414	0.37	0.057	0	AST	ZBTB7C
	0	0.382012	0.407	0.083	0	AST	LGI4
	0	0.3815	0.425	0.088	0	AST	SLC3A2
	0	0.379461	0.323	0.043	0	AST	GINS3
	0	0.378992	0.398	0.087	0	AST	BRINP1
	0	0.378897	0.427	0.114	0	AST	CAPN2
	0	0.378541	0.403	0.083	0	AST	FADS2
	0	0.377989	0.413	0.074	0	AST	PLXNA2
	0	0.37702	0.466	0.11	0	AST	NTNG1
	0	0.376779	0.293	0.117	0	AST	RPS6KA2
	0	0.376258	0.308	0.05	0	AST	MT1M
	0	0.374327	0.443	0.143	0	AST	PALLD
	0	0.373685	0.382	0.06	0	AST	IGFBP7
	0	0.372644	0.38	0.078	0	AST	B4GALNT4
	0	0.372584	0.481	0.177	0	AST	EPS15L1
	0	0.372479	0.326	0.016	0	AST	ID4
	0	0.371788	0.567	0.262	0	AST	PON2
	0	0.371262	0.369	0.052	0	AST	SNTB1
	0	0.370399	0.389	0.08	0	AST	MFHAS1
	0	0.370154	0.558	0.264	0	AST	MAST4
	0	0.370069	0.406	0.081	0	AST	CNKSR2
	0	0.368751	0.355	0.041	0	AST	SCARA3
	0	0.368325	0.263	0.008	0	AST	LOC101926964
	0	0.366798	0.506	0.188	0	AST	PDLIM5
	0	0.36661	0.46	0.129	0	AST	OSBPL6
	0	0.365447	0.476	0.206	0	AST	ST7
	0	0.364241	0.736	0.271	0	AST	CELF2
	0	0.361943	0.5	0.282	0	AST	AHCYL2
	0	0.361822	0.365	0.133	0	AST	HSPA1B
	0	0.360779	0.706	0.215	0	AST	KCND2
	0	0.359839	0.379	0.058	0	AST	PLSCR4
	0	0.359641	0.312	0.025	0	AST	TGFB2
	0	0.359514	0.346	0.124	0	AST	GPR75-ASB3
	0	0.357886	0.744	0.549	0	AST	PNISR
	0	0.356129	0.323	0.011	0	AST	SLCO1C1
	0	0.35567	0.589	0.346	0	AST	MT3
	0	0.355558	0.519	0.266	0	AST	TAB2
	0	0.355057	0.362	0.051	0	AST	RORB
	0	0.354204	0.328	0.101	0	AST	LINC00673
	0	0.354141	0.436	0.14	0	AST	BCR
	0	0.353635	0.673	0.439	0	AST	PREX2
	0	0.352759	0.552	0.171	0	AST	CHL1
	0	0.351717	0.477	0.201	0	AST	CLIP1
	0	0.351586	0.286	0.022	0	AST	NCAN
	0	0.350655	0.488	0.176	0	AST	HIF1A
	0	0.347726	0.365	0.063	0	AST	PITPNM2
	0	0.347497	0.404	0.083	0	AST	ARHGAP42
	0	0.347243	0.369	0.068	0	AST	NR2F2-AS1
	0	0.347071	0.639	0.415	0	AST	STARD13
	0	0.345469	0.507	0.269	0	AST	MAT2A
	0	0.344888	0.357	0.089	0	AST	MYOM1
	0	0.343183	0.335	0.037	0	AST	SLC16A9
	0	0.343114	0.354	0.045	0	AST	NR2F1
	0	0.342647	0.393	0.107	0	AST	EPHX1
	0	0.340667	0.35	0.065	0	AST	LMO3
	0	0.340611	0.648	0.423	0	AST	RFX3
	0	0.339135	0.482	0.201	0	AST	LINC00511
	0	0.33764	0.382	0.115	0	AST	CNN3
	0	0.336499	0.345	0.058	0	AST	FAM107A
	0	0.336107	0.571	0.329	0	AST	NT5C2
	0	0.336065	0.291	0.016	0	AST	CD38
	0	0.335781	0.338	0.032	0	AST	ADCYAP1R1
	0	0.335284	0.328	0.05	0	AST	CDC42EP4
	0	0.333964	0.491	0.235	0	AST	PPFIA1
	0	0.332852	0.362	0.074	0	AST	ZNF516
	0	0.332764	0.326	0.031	0	AST	TMEM132A
	0	0.332414	0.317	0.013	0	AST	MLC1
	0	0.332288	0.398	0.156	0	AST	DAAM1
	0	0.329539	0.42	0.206	0	AST	TENM4
	0	0.329488	0.267	0.019	0	AST	ABI3BP
	0	0.329211	0.388	0.133	0	AST	ALDH7A1
	0	0.327401	0.421	0.197	0	AST	IRS2
	0	0.327217	0.414	0.174	0	AST	SOX2
	0	0.324505	0.652	0.45	0	AST	NFAT5
	0	0.322935	0.322	0.048	0	AST	SLC1A4
	0	0.322889	0.313	0.061	0	AST	PDE3A
	0	0.322219	0.488	0.16	0	AST	THSD7A
	0	0.322162	0.734	0.562	0	AST	CAMTA1
	0	0.32142	0.947	0.831	0	AST	WWOX
	0	0.321349	0.277	0.034	0	AST	BAG3
	0	0.320889	0.267	0.018	0	AST	FAP
	0	0.32059	0.334	0.052	0	AST	TGFBR3
	0	0.320114	0.283	0.015	0	AST	F3
	0	0.318748	0.507	0.238	0	AST	ARHGEF12
	0	0.31716	0.48	0.247	0	AST	BMPR1A
	0	0.317129	0.805	0.603	0	AST	FNBP1
	0	0.316086	0.331	0.078	0	AST	MTSS2
	0	0.315352	0.671	0.421	0	AST	PBX1
	0	0.314888	0.546	0.326	0	AST	ESRRG
	0	0.314177	0.315	0.05	0	AST	PPARGC1A
	0	0.313224	0.436	0.18	0	AST	CRB1
	0	0.313084	0.489	0.229	0	AST	IQCK
	0	0.310592	0.485	0.244	0	AST	ITSN1
	0	0.310027	0.323	0.044	0	AST	GABRG1
	0	0.309912	0.338	0.081	0	AST	CDC14A
	0	0.309881	0.331	0.065	0	AST	EFNA5
	0	0.309859	0.494	0.292	0	AST	APBA2
	0	0.309399	0.293	0.016	0	AST	TRIL
	0	0.308884	0.524	0.341	0	AST	ITGB8
	0	0.307989	0.407	0.125	0	AST	RAMP1
	0	0.30714	0.418	0.164	0	AST	METTL7A
	0	0.306404	0.328	0.079	0	AST	RHBDL3
	0	0.305848	0.31	0.038	0	AST	EZR
	0	0.305804	0.287	0.025	0	AST	STOX1
	0	0.304298	0.326	0.072	0	AST	SH3GL2
	0	0.303488	0.328	0.053	0	AST	SLC18B1
	0	0.303207	0.42	0.178	0	AST	ENSA
	0	0.303196	0.476	0.247	0	AST	RASSF4
	0	0.302781	0.31	0.131	0	AST	GRK3
	0	0.302663	0.283	0.083	0	AST	JUN
	0	0.301164	0.877	0.603	0	AST	DPP6
	0	0.301022	0.323	0.054	0	AST	KIAA0319
	0	0.300883	0.379	0.12	0	AST	SEMA4B
	0	0.300855	0.504	0.299	0	AST	CD81
	0	0.300023	0.451	0.219	0	AST	LGR4
	0	0.29976	0.291	0.043	0	AST	LCNL1
	0	0.299566	0.322	0.048	0	AST	CRB2
	0	0.296705	0.304	0.037	0	AST	ASAP3
	0	0.295864	0.549	0.123	0	AST	TENM2
	0	0.2958	0.93	0.785	0	AST	ADGRB3
	0	0.294921	0.333	0.089	0	AST	SMAD1
	0	0.294177	0.347	0.075	0	AST	NOTCH2
	0	0.294115	0.26	0.047	0	AST	VEGFA
	0	0.292488	0.36	0.112	0	AST	PYGB
	0	0.291193	0.503	0.169	0	AST	AGBL4
	0	0.291138	0.421	0.164	0	AST	SPTAN1
	0	0.29081	0.637	0.191	0	AST	SOX6
	0	0.290226	0.272	0.04	0	AST	PTCH2
	0	0.288588	0.461	0.21	0	AST	THRB
	0	0.288351	0.275	0.014	0	AST	MMP28
	0	0.287166	0.383	0.138	0	AST	RBMS3
	0	0.286693	0.456	0.205	0	AST	PPM1L
	0	0.286604	0.318	0.096	0	AST	PLCE1
	0	0.286542	0.308	0.048	0	AST	SLC15A2
	0	0.286439	0.281	0.018	0	AST	GLI2
	0	0.285152	0.503	0.252	0	AST	FIGN
	0	0.285068	0.301	0.062	0	AST	ADRA1A
	0	0.284503	0.378	0.132	0	AST	ECE1
	0	0.28438	0.305	0.065	0	AST	CASC2
	0	0.282692	0.317	0.066	0	AST	AHNAK
	0	0.282447	0.442	0.111	0	AST	GALNT18
	0	0.282355	0.298	0.035	0	AST	SH3BP2
	0	0.282306	0.29	0.038	0	AST	DHRS3
	0	0.281656	0.397	0.163	0	AST	NMT1
	0	0.28042	0.468	0.276	0	AST	COL16A1
	0	0.27982	0.363	0.127	0	AST	ARRB1
	0	0.279628	0.567	0.364	0	AST	SRGAP3
	0	0.279392	0.306	0.123	0	AST	IFRD1
	0	0.277823	0.324	0.148	0	AST	ST7-OT3
	0	0.277057	0.38	0.168	0	AST	TUBB2B
	0	0.275238	0.973	0.827	0	AST	NTM
	0	0.274998	0.764	0.613	0	AST	NCOA1
	0	0.273833	0.313	0.075	0	AST	SYBU
	0	0.273521	0.639	0.422	0	AST	FAM171A1
	0	0.272678	0.538	0.33	0	AST	CECR2
	0	0.272345	0.46	0.206	0	AST	FNDC3B
	0	0.271531	0.839	0.697	0	AST	KIF1B
	0	0.269932	0.512	0.284	0	AST	NR3C2
	0	0.269594	0.357	0.107	0	AST	ADGRG1
	0	0.269105	0.251	0.012	0	AST	PPP1R1B
	0	0.26837	0.354	0.123	0	AST	KAT2A
	0	0.267799	0.317	0.079	0	AST	WNK2
	0	0.267781	0.522	0.321	0	AST	DANT2
	0	0.267656	0.303	0.068	0	AST	ZNF423
	0	0.267423	0.418	0.215	0	AST	SH3PXD2B
	0	0.267292	0.685	0.307	0	AST	KCNMA1
	0	0.266669	0.337	0.108	0	AST	STARD3
	0	0.266614	0.285	0.058	0	AST	CD99
	0	0.266291	0.269	0.041	0	AST	GPAM
	0	0.264897	0.321	0.081	0	AST	RXRA
	0	0.263341	0.371	0.147	0	AST	SIRPA
	0	0.263289	0.571	0.385	0	AST	TOM1L2
	0	0.262824	0.319	0.075	0	AST	CAMK2B
	0	0.262676	0.259	0.027	0	AST	HVCN1
	0	0.261806	0.413	0.147	0	AST	ARHGAP31
	0	0.261443	0.306	0.091	0	AST	OLFM2
	0	0.261269	0.251	0.01	0	AST	FXYD1
	0	0.261223	0.269	0.044	0	AST	TMEM38A
	0	0.260687	0.374	0.163	0	AST	CAB39L
	0	0.260318	0.452	0.252	0	AST	PIK3C2A
	0	0.260263	0.5	0.285	0	AST	PTPN13
	0	0.259711	0.255	0.023	0	AST	CD109
	0	0.257322	0.405	0.166	0	AST	ASTN1
	0	0.256054	0.7	0.5	0	AST	ASAP1
	0	0.25596	0.493	0.279	0	AST	C11orf49
	0	0.254554	0.383	0.179	0	AST	ENO1
	0	0.253894	0.306	0.037	0	AST	PDGFRB
	0	0.252442	0.272	0.051	0	AST	IL17D
	0	0.252248	0.262	0.036	0	AST	SDC2
	0	0.251786	0.347	0.163	0	AST	C2CD2
	0	0.251286	0.494	0.29	0	AST	ARHGAP32
	0	0.250822	0.265	0.044	0	AST	ENHO
	0	0.250715	0.343	0.106	0	AST	ARHGEF6
	1.01e-298	0.266246	0.634	0.445	2.09e-294	AST	ZHX2
	5.07e-297	0.280222	0.524	0.348	1.05e-292	AST	STXBP5
	1.98e-296	0.307085	0.641	0.474	4.1e-292	AST	TMEM161B-AS1
	5.42e-284	0.261273	0.493	0.311	1.12e-279	AST	FOXO1
	9.48e-278	0.250794	0.983	0.943	1.96e-273	AST	ZBTB20
	4.08e-272	0.254527	0.492	0.323	8.45e-268	AST	SPIRE1
	2.28e-263	0.253644	0.478	0.314	4.73e-259	AST	HMBOX1
	4.55e-246	0.298373	0.317	0.176	9.43e-242	AST	ADAMTSL3
	2.08e-244	0.256883	0.508	0.347	4.31e-240	AST	SLC20A2
	1.65e-241	0.27711	0.374	0.22	3.41e-237	AST	TPST1
	2.98e-110	0.271133	0.476	0.385	6.17e-106	AST	UBC
	0	2.36503	0.997	0.23	0	OPC	DSCAM
	0	2.35577	0.99	0.118	0	OPC	TNR
	0	2.26695	0.986	0.113	0	OPC	LHFPL3
	0	2.08821	0.991	0.116	0	OPC	PCDH15
	0	2.08074	0.993	0.132	0	OPC	OPCML
	0	2.05988	0.997	0.42	0	OPC	LRRC4C
	0	1.99779	0.996	0.309	0	OPC	CSMD1
	0	1.9646	0.991	0.164	0	OPC	PTPRZ1
	0	1.88799	0.937	0.066	0	OPC	VCAN
	0	1.7568	0.933	0.074	0	OPC	MMP16
	0	1.67467	0.992	0.205	0	OPC	KCNIP4
	0	1.66621	0.982	0.214	0	OPC	LRRTM4
	0	1.62673	0.966	0.155	0	OPC	FGF14
	0	1.60214	0.956	0.106	0	OPC	SNTG1
	0	1.58406	0.943	0.159	0	OPC	SOX6
	0	1.56167	0.899	0.066	0	OPC	CA10
	0	1.508	0.92	0.2	0	OPC	NRCAM
	0	1.49618	0.888	0.103	0	OPC	ATRNL1
	0	1.48666	0.857	0.04	0	OPC	MEGF11
	0	1.47226	0.95	0.191	0	OPC	KCND2
	0	1.46168	0.912	0.319	0	OPC	PDZD2
	0	1.42215	0.943	0.17	0	OPC	LUZP2
	0	1.35183	0.898	0.163	0	OPC	SLC35F1
	0	1.32119	0.994	0.513	0	OPC	NLGN1
	0	1.31568	0.931	0.232	0	OPC	CSMD3
	0	1.30581	0.991	0.41	0	OPC	NRXN1
	0	1.29692	0.963	0.435	0	OPC	GRIA4
	0	1.29596	0.802	0.18	0	OPC	ZFPM2
	0	1.29185	0.868	0.118	0	OPC	BRINP3
	0	1.24825	0.885	0.128	0	OPC	FGF12
	0	1.23196	0.801	0.042	0	OPC	NXPH1
	0	1.22684	0.862	0.257	0	OPC	XYLT1
	0	1.19373	0.969	0.239	0	OPC	FAM155A
	0	1.18823	0.983	0.594	0	OPC	DPP6
	0	1.17407	0.952	0.293	0	OPC	MDGA2
	0	1.16362	0.785	0.131	0	OPC	TMEM132C
	0	1.13709	0.871	0.227	0	OPC	OPHN1
	0	1.13697	0.537	0.04	0	OPC	KCNMB2-AS1
	0	1.10843	0.861	0.15	0	OPC	DCC
	0	1.10234	0.841	0.156	0	OPC	GRM7
	0	1.08559	0.822	0.196	0	OPC	DGKG
	0	1.0662	0.944	0.501	0	OPC	NOVA1
	0	1.06495	0.767	0.215	0	OPC	SMOC1
	0	1.06127	0.639	0.058	0	OPC	MEG3
	0	1.05531	0.826	0.162	0	OPC	LINC00511
	0	1.05481	0.838	0.101	0	OPC	GRIK1
	0	1.05337	0.863	0.174	0	OPC	GRIK2
	0	1.05225	0.855	0.185	0	OPC	PCDH7
	0	1.03568	0.968	0.448	0	OPC	GRID2
	0	1.01574	0.905	0.487	0	OPC	EPN2
	0	1.00506	0.746	0.176	0	OPC	RALYL
	0	1.00266	0.752	0.079	0	OPC	TMEM132D
	0	0.991821	0.775	0.149	0	OPC	CHL1
	0	0.99029	0.709	0.057	0	OPC	COL11A1
	0	0.987387	0.833	0.261	0	OPC	SEMA5A
	0	0.981369	0.997	0.822	0	OPC	LRP1B
	0	0.97103	0.756	0.067	0	OPC	BCAN
	0	0.962795	0.807	0.119	0	OPC	GRM5
	0	0.93978	0.765	0.112	0	OPC	HS6ST3
	0	0.939223	0.766	0.188	0	OPC	NLGN4X
	0	0.936655	0.844	0.216	0	OPC	SOX5
	0	0.936251	0.849	0.392	0	OPC	GALNT13
	0	0.928156	0.723	0.088	0	OPC	XKR4
	0	0.921645	0.855	0.194	0	OPC	CHST11
	0	0.913252	0.819	0.236	0	OPC	MAP2
	0	0.913183	0.656	0.106	0	OPC	PDZRN4
	0	0.9085	0.881	0.246	0	OPC	CNTN1
	0	0.899937	0.728	0.114	0	OPC	PID1
	0	0.891759	0.748	0.115	0	OPC	UNC80
	0	0.879485	0.627	0.05	0	OPC	ADAMTS17
	0	0.870514	0.872	0.212	0	OPC	DLGAP1
	0	0.868855	0.728	0.089	0	OPC	SCN1A
	0	0.868241	0.669	0.074	0	OPC	SEZ6L
	0	0.852544	0.911	0.468	0	OPC	KAZN
	0	0.843533	0.787	0.191	0	OPC	ZEB1
	0	0.822759	0.807	0.192	0	OPC	NTRK3
	0	0.821127	0.778	0.172	0	OPC	CACNA1A
	0	0.81418	0.604	0.125	0	OPC	ALK
	0	0.809803	0.639	0.089	0	OPC	SHISA9
	0	0.808066	0.718	0.13	0	OPC	ARPP21
	0	0.808036	0.697	0.134	0	OPC	UST
	0	0.807985	0.676	0.146	0	OPC	CSMD2
	0	0.804451	0.618	0.013	0	OPC	COL9A1
	0	0.800922	0.973	0.722	0	OPC	ADGRL3
	0	0.79291	0.733	0.111	0	OPC	CNTNAP5
	0	0.787298	0.555	0.041	0	OPC	CHST9
	0	0.775375	0.83	0.426	0	OPC	NAV1
	0	0.770551	0.788	0.326	0	OPC	TRIM9
	0	0.769506	0.903	0.257	0	OPC	GPM6A
	0	0.747951	0.83	0.224	0	OPC	PTPRG
	0	0.742709	0.604	0.073	0	OPC	SLC24A3
	0	0.735559	0.722	0.225	0	OPC	OLIG1
	0	0.727945	0.952	0.422	0	OPC	RORA
	0	0.725903	0.996	0.774	0	OPC	LSAMP
	0	0.725288	0.727	0.221	0	OPC	KLF12
	0	0.716912	0.795	0.373	0	OPC	ADARB2
	0	0.715369	0.63	0.084	0	OPC	SORCS1
	0	0.711873	0.811	0.377	0	OPC	GRIA2
	0	0.698332	0.577	0.072	0	OPC	PLPP4
	0	0.696997	0.61	0.096	0	OPC	CDH10
	0	0.691621	0.917	0.386	0	OPC	CTNNA2
	0	0.689581	0.345	0.102	0	OPC	LINC00673
	0	0.68466	0.615	0.114	0	OPC	MARCKS
	0	0.681866	0.923	0.629	0	OPC	SCD5
	0	0.679022	0.66	0.189	0	OPC	KHDRBS3
	0	0.677681	0.571	0.061	0	OPC	SORCS3
	0	0.674793	0.637	0.321	0	OPC	NLGN4Y
	0	0.667481	0.532	0.063	0	OPC	POU6F2
	0	0.667306	0.52	0.009	0	OPC	FERMT1
	0	0.666906	0.55	0.069	0	OPC	SEMA3E
	0	0.655603	0.652	0.144	0	OPC	CDH13
	0	0.652827	0.595	0.121	0	OPC	KIF26B
	0	0.646448	0.751	0.411	0	OPC	KAT2B
	0	0.645755	0.585	0.127	0	OPC	RNF150
	0	0.645318	0.802	0.297	0	OPC	KCNMA1
	0	0.64506	0.607	0.126	0	OPC	TNK2
	0	0.644887	0.586	0.07	0	OPC	HECW1
	0	0.641193	0.892	0.555	0	OPC	DMD
	0	0.640752	0.527	0.089	0	OPC	NCALD
	0	0.636767	0.717	0.336	0	OPC	ZNF462
	0	0.636683	0.822	0.264	0	OPC	PLCB1
	0	0.631193	0.596	0.147	0	OPC	GPC6
	0	0.628991	0.595	0.097	0	OPC	PTPRT
	0	0.62705	0.869	0.469	0	OPC	ASTN2
	0	0.626463	0.618	0.164	0	OPC	RAB31
	0	0.626342	0.772	0.391	0	OPC	TRIO
	0	0.625677	0.574	0.119	0	OPC	KCNIP1
	0	0.621422	0.72	0.246	0	OPC	DAB1
	0	0.61931	0.828	0.477	0	OPC	APOD
	0	0.610301	0.758	0.581	0	OPC	RASGEF1B
	0	0.606987	0.605	0.341	0	OPC	LINC00486
	0	0.60673	0.539	0.054	0	OPC	SULF2
	0	0.603584	0.603	0.152	0	OPC	TMEM108
	0	0.593126	0.56	0.072	0	OPC	PLEKHH2
	0	0.591474	0.651	0.164	0	OPC	LRP1
	0	0.591378	0.757	0.301	0	OPC	RGS7
	0	0.590799	0.632	0.168	0	OPC	KIAA1217
	0	0.58972	0.829	0.562	0	OPC	KIF13A
	0	0.587465	0.562	0.098	0	OPC	NOL4
	0	0.586539	0.477	0.073	0	OPC	CNTN3
	0	0.585423	0.617	0.187	0	OPC	ABHD2
	0	0.584356	0.561	0.1	0	OPC	TOX
	0	0.581514	0.575	0.119	0	OPC	C1orf21
	0	0.580238	0.463	0.045	0	OPC	STK32B
	0	0.577399	0.509	0.129	0	OPC	IPO9-AS1
	0	0.576275	0.711	0.389	0	OPC	PIK3R1
	0	0.575676	0.55	0.077	0	OPC	LRRK2
	0	0.573875	0.627	0.237	0	OPC	CST3
	0	0.571564	0.524	0.071	0	OPC	LRRN1
	0	0.571251	0.527	0.061	0	OPC	SHC3
	0	0.565184	0.49	0.019	0	OPC	CACNG4
	0	0.562019	0.575	0.105	0	OPC	STK32A
	0	0.558377	0.728	0.287	0	OPC	PARD3
	0	0.557552	0.797	0.371	0	OPC	NFIB
	0	0.556256	0.457	0.025	0	OPC	SLC22A3
	0	0.554367	0.969	0.703	0	OPC	ERBB4
	0	0.553594	0.579	0.183	0	OPC	SGCZ
	0	0.552623	0.54	0.067	0	OPC	SCN3A
	0	0.549189	0.654	0.188	0	OPC	CSGALNACT1
	0	0.544087	0.64	0.185	0	OPC	CCSER1
	0	0.539993	0.967	0.783	0	OPC	ADGRB3
	0	0.539105	0.499	0.087	0	OPC	MPPED2
	0	0.538204	0.705	0.366	0	OPC	SGCD
	0	0.535379	0.478	0.045	0	OPC	GSG1L
	0	0.533862	0.515	0.085	0	OPC	PRRX1
	0	0.533105	0.457	0.031	0	OPC	CALCRL
	0	0.532229	0.447	0.019	0	OPC	MYT1
	0	0.52771	0.462	0.044	0	OPC	AMZ1
	0	0.527453	0.609	0.184	0	OPC	RAPGEF4
	0	0.518539	0.699	0.353	0	OPC	MTSS1
	0	0.515874	0.622	0.224	0	OPC	PLPPR1
	0	0.515806	0.861	0.613	0	OPC	PRKCA
	0	0.515438	0.507	0.074	0	OPC	NTN1
	0	0.512331	0.511	0.103	0	OPC	FAM110B
	0	0.511516	0.474	0.098	0	OPC	APCDD1
	0	0.510637	0.454	0.02	0	OPC	PHLDA1
	0	0.50909	0.857	0.52	0	OPC	MAML2
	0	0.50772	0.479	0.054	0	OPC	SCN9A
	0	0.504883	0.608	0.283	0	OPC	USP24
	0	0.504374	0.589	0.16	0	OPC	NKAIN3
	0	0.501312	0.465	0.103	0	OPC	MGLL
	0	0.500859	0.527	0.114	0	OPC	RAMP1
	0	0.499307	0.63	0.262	0	OPC	ATP2B4
	0	0.499222	0.596	0.128	0	OPC	STXBP5L
	0	0.495921	0.592	0.186	0	OPC	GRIA3
	0	0.494437	0.715	0.164	0	OPC	SLC1A2
	0	0.492007	0.816	0.541	0	OPC	NAV2
	0	0.488197	0.476	0.077	0	OPC	OLIG2
	0	0.486219	0.438	0.003	0	OPC	PDGFRA
	0	0.483348	0.538	0.159	0	OPC	HIF3A
	0	0.480122	0.929	0.554	0	OPC	CTNND2
	0	0.478497	0.533	0.136	0	OPC	PALLD
	0	0.478284	0.733	0.41	0	OPC	DNER
	0	0.477438	0.442	0.041	0	OPC	ETV1
	0	0.477194	0.649	0.329	0	OPC	RIN2
	0	0.474982	0.366	0.077	0	OPC	LINC01322
	0	0.474474	0.632	0.276	0	OPC	PRKD1
	0	0.472375	0.536	0.153	0	OPC	ASTN1
	0	0.470822	0.601	0.375	0	OPC	SLC26A3
	0	0.469247	0.462	0.077	0	OPC	SLC44A5
	0	0.468988	0.484	0.064	0	OPC	IGSF21
	0	0.46604	0.392	0.032	0	OPC	CRISPLD2
	0	0.463196	0.763	0.495	0	OPC	ASAP1
	0	0.462381	0.491	0.135	0	OPC	CCDC50
	0	0.460377	0.254	0.05	0	OPC	TAFA1
	0	0.459783	0.632	0.113	0	OPC	RIMS2
	0	0.45682	0.55	0.157	0	OPC	THSD7A
	0	0.454831	0.623	0.268	0	OPC	PTN
	0	0.453534	0.49	0.139	0	OPC	ATP13A4
	0	0.453093	0.603	0.267	0	OPC	CASK
	0	0.452604	0.455	0.079	0	OPC	ITGA9
	0	0.452341	0.529	0.124	0	OPC	SERPINE2
	0	0.452088	0.656	0.472	0	OPC	INO80D
	0	0.448538	0.466	0.099	0	OPC	CD82
	0	0.446833	0.416	0.03	0	OPC	CSPG5
	0	0.442946	0.498	0.137	0	OPC	ST8SIA1
	0	0.442925	0.447	0.058	0	OPC	KCNT2
	0	0.441387	0.587	0.244	0	OPC	CDK14
	0	0.441383	0.743	0.508	0	OPC	HIP1
	0	0.440547	0.502	0.133	0	OPC	TNS3
	0	0.438314	0.484	0.083	0	OPC	ASIC2
	0	0.434861	0.502	0.202	0	OPC	GLCCI1
	0	0.43091	0.705	0.486	0	OPC	ZDHHC14
	0	0.429428	0.605	0.33	0	OPC	HIP1R
	0	0.429061	0.631	0.406	0	OPC	LINGO1
	0	0.428778	0.416	0.055	0	OPC	AFAP1
	0	0.427185	0.533	0.217	0	OPC	GPR158
	0	0.426761	0.478	0.151	0	OPC	SCRG1
	0	0.426715	0.698	0.199	0	OPC	SLC8A1
	0	0.424536	0.69	0.379	0	OPC	NBEA
	0	0.420473	0.393	0.049	0	OPC	RIT2
	0	0.420308	0.409	0.055	0	OPC	IL1RAP
	0	0.417518	0.576	0.25	0	OPC	DGKI
	0	0.415493	0.491	0.141	0	OPC	ARHGAP31
	0	0.414853	0.482	0.113	0	OPC	NTNG1
	0	0.414127	0.392	0.024	0	OPC	AFAP1L2
	0	0.410776	0.381	0.014	0	OPC	CSPG4
	0	0.402589	0.592	0.223	0	OPC	LRRC7
	0	0.401878	0.483	0.147	0	OPC	GPR37L1
	0	0.401822	0.573	0.169	0	OPC	PDE7B
	0	0.401203	0.505	0.171	0	OPC	RUNX1T1
	0	0.397446	0.506	0.208	0	OPC	THRB
	0	0.396201	0.544	0.232	0	OPC	CSRNP3
	0	0.394396	0.952	0.784	0	OPC	AGAP1
	0	0.393673	0.315	0.004	0	OPC	GPR17
	0	0.393061	0.625	0.324	0	OPC	TSC22D1
	0	0.390436	0.391	0.081	0	OPC	PCDH11X
	0	0.382669	0.521	0.164	0	OPC	RIMS1
	0	0.38251	0.304	0.01	0	OPC	MROH9
	0	0.376645	0.402	0.094	0	OPC	KCND3
	0	0.373737	0.347	0.022	0	OPC	ATP2C2
	0	0.370635	0.31	0.016	0	OPC	BEST3
	0	0.368818	0.334	0.006	0	OPC	NEU4
	0	0.368808	0.338	0.008	0	OPC	ASCL1
	0	0.368462	0.404	0.09	0	OPC	WSCD1
	0	0.366053	0.402	0.121	0	OPC	KCTD16
	0	0.36489	0.356	0.047	0	OPC	SCG3
	0	0.364601	0.524	0.164	0	OPC	DISC1
	0	0.364035	0.873	0.661	0	OPC	LPP
	0	0.363358	0.637	0.335	0	OPC	KANK1
	0	0.36334	0.391	0.055	0	OPC	ATCAY
	0	0.36273	0.398	0.084	0	OPC	TMEM132B
	0	0.362561	0.734	0.391	0	OPC	FCHSD2
	0	0.35906	0.446	0.119	0	OPC	LRFN5
	0	0.358875	0.693	0.426	0	OPC	LRP4
	0	0.35836	0.319	0.018	0	OPC	PRKG2
	0	0.35825	0.547	0.222	0	OPC	XKR6
	0	0.357841	0.425	0.124	0	OPC	FGFR1
	0	0.357479	0.346	0.041	0	OPC	VWC2
	0	0.355881	0.378	0.058	0	OPC	SLC1A1
	0	0.354798	0.523	0.219	0	OPC	ERC2
	0	0.354321	0.866	0.76	0	OPC	ZSWIM6
	0	0.354048	0.548	0.241	0	OPC	TMEM178B
	0	0.353167	0.689	0.38	0	OPC	LRRTM3
	0	0.350711	0.409	0.119	0	OPC	EGFR
	0	0.350685	0.909	0.721	0	OPC	ANKS1B
	0	0.349587	0.351	0.053	0	OPC	GRIK3
	0	0.34772	0.359	0.12	0	OPC	LSAMP-AS1
	0	0.346284	0.406	0.163	0	OPC	SLC35F3
	0	0.345754	0.666	0.432	0	OPC	REV3L
	0	0.340551	0.379	0.076	0	OPC	ADCY1
	0	0.339975	0.388	0.083	0	OPC	OLFM2
	0	0.338535	0.413	0.103	0	OPC	GUCY1A2
	0	0.337545	0.315	0.022	0	OPC	GFRA1
	0	0.336618	0.414	0.146	0	OPC	SPRED2
	0	0.334075	0.396	0.117	0	OPC	GNPTAB
	0	0.333434	0.262	0.084	0	OPC	TAFA2
	0	0.332621	0.357	0.079	0	OPC	RHBDL3
	0	0.332092	0.397	0.119	0	OPC	ITM2C
	0	0.331367	0.37	0.076	0	OPC	SDC3
	0	0.329862	0.387	0.101	0	OPC	GRAMD1C
	0	0.325252	0.42	0.163	0	OPC	SOX8
	0	0.32384	0.467	0.223	0	OPC	SLC6A1-AS1
	0	0.323371	0.348	0.064	0	OPC	TSPAN7
	0	0.322826	0.298	0.006	0	OPC	SPSB4
	0	0.322563	0.581	0.324	0	OPC	SAMD4A
	0	0.322256	0.343	0.055	0	OPC	KLHL1
	0	0.32108	0.428	0.128	0	OPC	SLC2A13
	0	0.321053	0.338	0.062	0	OPC	CMYA5
	0	0.320879	0.638	0.419	0	OPC	SETD5
	0	0.3205	0.529	0.252	0	OPC	FIGN
	0	0.320146	0.564	0.343	0	OPC	PPP1R12A
	0	0.319402	0.365	0.097	0	OPC	MAP3K1
	0	0.319042	0.275	0.004	0	OPC	B3GNT7
	0	0.318769	0.509	0.204	0	OPC	FRY
	0	0.317524	0.454	0.188	0	OPC	SLC22A17
	0	0.316758	0.403	0.089	0	OPC	SCN2A
	0	0.316521	0.508	0.181	0	OPC	ARHGEF4
	0	0.311616	0.628	0.41	0	OPC	PHYHIPL
	0	0.311482	0.698	0.484	0	OPC	TAOK3
	0	0.311409	0.308	0.04	0	OPC	BCHE
	0	0.31067	0.478	0.22	0	OPC	GRIK4
	0	0.309769	0.295	0.028	0	OPC	ST6GAL2
	0	0.309469	0.577	0.195	0	OPC	CACNA2D3
	0	0.308925	0.327	0.06	0	OPC	PDE8B
	0	0.308886	0.461	0.23	0	OPC	CDK8
	0	0.308531	0.361	0.073	0	OPC	ARHGAP10
	0	0.307688	0.352	0.077	0	OPC	DPY19L2
	0	0.307349	0.659	0.448	0	OPC	PPP1R9A
	0	0.307265	0.258	0.024	0	OPC	ITGA8
	0	0.305427	0.319	0.051	0	OPC	COL4A3
	0	0.304295	0.349	0.095	0	OPC	C3orf70
	0	0.303983	0.298	0.036	0	OPC	SEMA3D
	0	0.303752	0.447	0.163	0	OPC	KCNAB1
	0	0.303259	0.405	0.119	0	OPC	BASP1
	0	0.302554	0.418	0.128	0	OPC	SYT17
	0	0.302525	0.259	0.012	0	OPC	C1QL1
	0	0.302447	0.488	0.133	0	OPC	SORBS2
	0	0.302393	0.325	0.057	0	OPC	SNX22
	0	0.302014	0.579	0.385	0	OPC	KANSL1L
	0	0.301933	0.656	0.432	0	OPC	FYN
	0	0.301622	0.398	0.162	0	OPC	HLA-A
	0	0.299094	0.628	0.362	0	OPC	PPP3CA
	0	0.298866	0.615	0.404	0	OPC	ANKRD28
	0	0.298215	0.67	0.491	0	OPC	PEAK1
	0	0.297833	0.32	0.063	0	OPC	ADRA1A
	0	0.295701	0.694	0.325	0	OPC	ITPR2
	0	0.295108	0.997	0.867	0	OPC	CADM2
	0	0.294865	0.361	0.073	0	OPC	TENM1
	0	0.293158	0.298	0.084	0	OPC	PCDH11Y
	0	0.291889	0.311	0.133	0	OPC	RPL13
	0	0.291842	0.331	0.065	0	OPC	TACC2
	0	0.291001	0.372	0.119	0	OPC	ANO6
	0	0.290256	0.703	0.447	0	OPC	PPFIA2
	0	0.290157	0.371	0.091	0	OPC	ARHGAP42
	0	0.289949	0.529	0.313	0	OPC	ARNT2
	0	0.289561	0.279	0.036	0	OPC	TRHDE
	0	0.28935	0.704	0.475	0	OPC	MACROD2
	0	0.288375	0.387	0.141	0	OPC	RBMS3
	0	0.288141	0.847	0.714	0	OPC	TCF4
	0	0.286745	0.342	0.109	0	OPC	SAMHD1
	0	0.286423	0.283	0.026	0	OPC	PLPPR5
	0	0.284622	0.276	0.021	0	OPC	SEL1L3
	0	0.284446	0.276	0.028	0	OPC	NTN4
	0	0.282874	0.984	0.855	0	OPC	NPAS3
	0	0.279044	0.28	0.037	0	OPC	ADAMTS6
	0	0.278546	0.296	0.061	0	OPC	SLC8A3
	0	0.278406	0.358	0.103	0	OPC	BMP7
	0	0.278272	0.377	0.091	0	OPC	DOK6
	0	0.276987	0.851	0.68	0	OPC	NFIA
	0	0.276579	0.494	0.294	0	OPC	UPF3A
	0	0.275323	0.328	0.086	0	OPC	LINC00937
	0	0.274871	0.315	0.074	0	OPC	LMO3
	0	0.273562	0.257	0.038	0	OPC	ZEB1-AS1
	0	0.272504	0.316	0.104	0	OPC	UPP2
	0	0.27192	0.448	0.2	0	OPC	PDLIM5
	0	0.27175	0.512	0.237	0	OPC	DIAPH2
	0	0.269795	0.255	0.039	0	OPC	HS6ST2
	0	0.269002	0.439	0.183	0	OPC	SNAP91
	0	0.267315	0.348	0.111	0	OPC	C1orf61
	0	0.265638	0.349	0.101	0	OPC	MPZL1
	0	0.26549	0.364	0.129	0	OPC	BAALC
	0	0.264863	0.351	0.141	0	OPC	CREM
	0	0.263935	0.438	0.195	0	OPC	FAM13A
	0	0.262421	0.254	0.036	0	OPC	LRP4-AS1
	0	0.260333	0.285	0.045	0	OPC	KCNIP3
	0	0.259671	0.283	0.076	0	OPC	GHR
	0	0.259152	0.361	0.146	0	OPC	NME9
	0	0.259102	0.388	0.178	0	OPC	RNF180
	0	0.258837	0.36	0.116	0	OPC	CABLES1
	0	0.257523	0.432	0.157	0	OPC	KHDRBS2
	0	0.254751	0.298	0.069	0	OPC	PKNOX2
	0	0.254621	0.366	0.102	0	OPC	GABRB3
	0	0.254298	0.341	0.073	0	OPC	GRIN2B
	0	0.25329	0.375	0.161	0	OPC	CYFIP2
	0	0.253285	0.333	0.109	0	OPC	ETV5
	0	0.253144	0.307	0.082	0	OPC	PDGFC
	0	0.252794	0.392	0.134	0	OPC	FLRT2
	0	0.252757	0.509	0.225	0	OPC	MAP3K5
	0	0.251372	0.347	0.123	0	OPC	MATN2
	0	0.251156	0.671	0.392	0	OPC	TNIK
	0	0.251147	0.283	0.049	0	OPC	ILDR2
	0	0.251135	0.258	0.052	0	OPC	NOS1
	0	0.250321	0.7	0.326	0	OPC	NTRK2
	0	0.250289	0.398	0.159	0	OPC	LRRFIP1
	7.28e-285	0.274349	0.557	0.371	1.51e-280	OPC	TRAF3IP2-AS1
	3.33e-281	0.271834	0.634	0.447	6.9e-277	OPC	PREX2
	2.4e-265	0.294784	0.647	0.472	4.96e-261	OPC	PHACTR3
	5.42e-248	0.253942	0.52	0.344	1.12e-243	OPC	GDAP1
	3.14e-246	0.266567	0.632	0.481	6.51e-242	OPC	CPEB4
	3.76e-243	0.260343	0.516	0.349	7.79e-239	OPC	NCOR2
	1.47e-238	0.286168	0.608	0.451	3.05e-234	OPC	ZHX2
	9.29e-205	0.275609	0.72	0.62	1.93e-200	OPC	NCOA1
	2.41e-178	0.252168	0.474	0.326	4.99e-174	OPC	TBC1D19
	0	2.42477	0.989	0.418	0	MIG	PLXDC2
	0	2.2474	0.963	0.111	0	MIG	ARHGAP24
	0	2.05959	0.756	0.165	0	MIG	LRMDA
	0	1.91754	0.944	0.034	0	MIG	DOCK8
	0	1.88682	0.938	0.026	0	MIG	APBB1IP
	0	1.86029	0.98	0.409	0	MIG	FRMD4A
	0	1.84291	0.825	0.066	0	MIG	HS3ST4
	0	1.79105	0.935	0.119	0	MIG	ST6GAL1
	0	1.7119	0.935	0.116	0	MIG	MEF2C
	0	1.6917	0.951	0.193	0	MIG	SRGAP2
	0	1.67427	0.892	0.051	0	MIG	ARHGAP15
	0	1.65924	0.707	0.045	0	MIG	LOC100506403
	0	1.65398	0.927	0.215	0	MIG	CHST11
	0	1.63507	0.987	0.773	0	MIG	DOCK4
	0	1.59567	0.964	0.407	0	MIG	MEF2A
	0	1.59553	0.851	0.142	0	MIG	RUNX1
	0	1.59225	0.873	0.05	0	MIG	CD74
	0	1.54547	0.887	0.035	0	MIG	TBXAS1
	0	1.52922	0.716	0.009	0	MIG	FYB1
	0	1.49944	0.807	0.13	0	MIG	KCNQ3
	0	1.49668	0.911	0.203	0	MIG	SLC8A1
	0	1.46444	0.922	0.461	0	MIG	SLC1A3
	0	1.46189	0.924	0.35	0	MIG	SORL1
	0	1.42193	0.869	0.019	0	MIG	ADAM28
	0	1.41795	0.932	0.363	0	MIG	SFMBT2
	0	1.41523	0.93	0.321	0	MIG	ITPR2
	0	1.412	0.905	0.267	0	MIG	ARHGAP26
	0	1.39244	0.924	0.281	0	MIG	CELF2
	0	1.37757	0.747	0.084	0	MIG	SH3RF3
	0	1.37738	0.791	0.113	0	MIG	LHFPL2
	0	1.36701	0.863	0.219	0	MIG	BMP2K
	0	1.36647	0.933	0.506	0	MIG	LDLRAD4
	0	1.35188	0.94	0.411	0	MIG	FOXN3
	0	1.34736	0.862	0.06	0	MIG	INPP5D
	0	1.33996	0.858	0.072	0	MIG	SRGAP2B
	0	1.32224	0.793	0.322	0	MIG	SYNDIG1
	0	1.30408	0.82	0.012	0	MIG	PTPRC
	0	1.29518	0.856	0.22	0	MIG	ETV6
	0	1.29159	0.791	0.268	0	MIG	OXR1
	0	1.28662	0.865	0.195	0	MIG	ABR
	0	1.26675	0.921	0.49	0	MIG	EPB41L2
	0	1.25841	0.789	0.026	0	MIG	ATP8B4
	0	1.25827	0.865	0.28	0	MIG	MAML3
	0	1.23574	0.798	0.068	0	MIG	DOCK2
	0	1.22741	0.674	0.128	0	MIG	FMN1
	0	1.22395	0.933	0.454	0	MIG	ANKRD44
	0	1.22391	0.831	0.589	0	MIG	SPP1
	0	1.21329	0.691	0.032	0	MIG	DENND3
	0	1.21313	0.779	0.043	0	MIG	SLCO2B1
	0	1.20398	0.828	0.42	0	MIG	FKBP5
	0	1.18165	0.781	0.042	0	MIG	PALD1
	0	1.17482	0.793	0.135	0	MIG	MGAT4A
	0	1.16519	0.769	0.076	0	MIG	ABCC4
	0	1.15457	0.79	0.158	0	MIG	DISC1
	0	1.15291	0.774	0.009	0	MIG	SYK
	0	1.15253	0.776	0.045	0	MIG	C3
	0	1.15161	0.753	0.322	0	MIG	KCNMA1
	0	1.15103	0.942	0.637	0	MIG	SSH2
	0	1.1464	0.805	0.097	0	MIG	CYFIP1
	0	1.13937	0.724	0.078	0	MIG	BNC2
	0	1.11078	0.788	0.017	0	MIG	CSF1R
	0	1.10819	0.843	0.203	0	MIG	AKAP13
	0	1.10142	0.854	0.329	0	MIG	FGD4
	0	1.09553	0.739	0.125	0	MIG	SAT1
	0	1.07921	0.745	0.093	0	MIG	AOAH
	0	1.07283	0.719	0.212	0	MIG	APOE
	0	1.05915	0.845	0.224	0	MIG	ZFHX3
	0	1.04603	0.663	0.035	0	MIG	RBM47
	0	1.03725	0.762	0.114	0	MIG	LPCAT2
	0	1.03359	0.722	0.085	0	MIG	SKAP2
	0	1.03355	0.655	0.017	0	MIG	C1QB
	0	1.02781	0.735	0.101	0	MIG	SMAP2
	0	1.02407	0.729	0.037	0	MIG	RIN3
	0	1.02066	0.671	0.067	0	MIG	TGFBR1
	0	1.01874	0.676	0.006	0	MIG	IKZF1
	0	1.01661	0.524	0.033	0	MIG	IPCEF1
	0	1.01118	0.715	0.031	0	MIG	LYN
	0	1.00558	0.801	0.225	0	MIG	DIAPH2
	0	1.00183	0.763	0.116	0	MIG	SRGAP2C
	0	0.997789	0.703	0.102	0	MIG	CTSB
	0	0.994641	0.7	0.203	0	MIG	CSGALNACT1
	0	0.988736	0.817	0.424	0	MIG	JAZF1
	0	0.982553	0.675	0.08	0	MIG	FOXP2
	0	0.978999	0.538	0.01	0	MIG	LINC02232
	0	0.97796	0.715	0.021	0	MIG	RHBDF2
	0	0.97462	0.66	0.061	0	MIG	RUNX2
	0	0.974498	0.834	0.339	0	MIG	TBC1D22A
	0	0.973335	0.908	0.529	0	MIG	MAML2
	0	0.969648	0.588	0.119	0	MIG	GRIK1-AS2
	0	0.966052	0.42	0.156	0	MIG	TMEM163
	0	0.960547	0.661	0.131	0	MIG	KCNIP1
	0	0.953787	0.558	0.011	0	MIG	SLC11A1
	0	0.948638	0.691	0.139	0	MIG	SLC25A37
	0	0.945838	0.677	0.188	0	MIG	BACH1
	0	0.945469	0.631	0.023	0	MIG	FAM149A
	0	0.942973	0.835	0.354	0	MIG	ARHGAP22
	0	0.937718	0.751	0.197	0	MIG	MTHFD1L
	0	0.937617	0.612	0.018	0	MIG	CPED1
	0	0.93352	0.695	0.051	0	MIG	SP100
	0	0.928741	0.71	0.161	0	MIG	PAG1
	0	0.924881	0.598	0.085	0	MIG	NCK2
	0	0.918492	0.521	0.038	0	MIG	SRGN
	0	0.915619	0.506	0.154	0	MIG	NHSL1
	0	0.910508	0.568	0.023	0	MIG	P2RY12
	0	0.904343	0.646	0.019	0	MIG	LRRK1
	0	0.902875	0.663	0.064	0	MIG	ENTPD1
	0	0.898344	0.66	0.008	0	MIG	LY86
	0	0.892525	0.82	0.387	0	MIG	PTPRJ
	0	0.888466	0.847	0.421	0	MIG	NAV3
	0	0.888244	0.721	0.181	0	MIG	RAPGEF1
	0	0.884581	0.588	0.013	0	MIG	SAMSN1
	0	0.883674	0.7	0.039	0	MIG	FLI1
	0	0.874846	0.88	0.56	0	MIG	MED13L
	0	0.872806	0.564	0.003	0	MIG	TLR2
	0	0.871711	0.583	0.018	0	MIG	HLA-DRA
	0	0.871402	0.553	0.191	0	MIG	ACSL1
	0	0.865557	0.564	0.09	0	MIG	PDE3B
	0	0.863676	0.689	0.03	0	MIG	MYO1F
	0	0.855214	0.9	0.606	0	MIG	MBNL1
	0	0.855095	0.3	0.023	0	MIG	CCDC26
	0	0.853754	0.7	0.334	0	MIG	SRGAP1
	0	0.851776	0.705	0.119	0	MIG	LRCH1
	0	0.851446	0.55	0.011	0	MIG	SCIN
	0	0.841193	0.745	0.251	0	MIG	CMIP
	0	0.839721	0.271	0.015	0	MIG	LINC00976
	0	0.838183	0.61	0.009	0	MIG	PIK3R5
	0	0.836041	0.746	0.262	0	MIG	TAB2
	0	0.835842	0.583	0.013	0	MIG	PIK3AP1
	0	0.835487	0.264	0.014	0	MIG	LINC00977
	0	0.830537	0.714	0.189	0	MIG	CAMK1D
	0	0.829819	0.676	0.334	0	MIG	HDAC9
	0	0.828378	0.603	0.037	0	MIG	IRAK3
	0	0.821833	0.716	0.294	0	MIG	PTPRE
	0	0.819454	0.612	0.018	0	MIG	ALOX5
	0	0.816259	0.616	0.05	0	MIG	NFATC2
	0	0.811683	0.596	0.014	0	MIG	BLNK
	0	0.809941	0.665	0.169	0	MIG	GRB2
	0	0.808041	0.622	0.007	0	MIG	WDFY4
	0	0.804277	0.915	0.664	0	MIG	PICALM
	0	0.792115	0.688	0.152	0	MIG	ZFP36L1
	0	0.789402	0.589	0.007	0	MIG	HCLS1
	0	0.785738	0.608	0.04	0	MIG	LPAR6
	0	0.785406	0.504	0.044	0	MIG	LINC02798
	0	0.781989	0.673	0.19	0	MIG	GALNT2
	0	0.777585	0.895	0.683	0	MIG	GNAQ
	0	0.77718	0.598	0.03	0	MIG	RCSD1
	0	0.7714	0.534	0.101	0	MIG	MIR646HG
	0	0.771217	0.619	0.051	0	MIG	TGFBR2
	0	0.770335	0.609	0.115	0	MIG	PRKAG2
	0	0.770323	0.635	0.169	0	MIG	PELI1
	0	0.769514	0.543	0.009	0	MIG	C1QC
	0	0.769089	0.471	0.005	0	MIG	LOC388813
	0	0.767987	0.661	0.118	0	MIG	SUSD6
	0	0.76672	0.566	0.005	0	MIG	CD86
	0	0.763462	0.583	0.053	0	MIG	OSBPL3
	0	0.763047	0.536	0.004	0	MIG	MS4A6A
	0	0.758812	0.598	0.266	0	MIG	RASSF8
	0	0.754583	0.567	0.014	0	MIG	ARHGAP25
	0	0.754476	0.619	0.09	0	MIG	SLC4A7
	0	0.752951	0.254	0.002	0	MIG	CD163
	0	0.752341	0.662	0.104	0	MIG	IFI16
	0	0.752179	0.601	0.011	0	MIG	LAPTM5
	0	0.744574	0.578	0.108	0	MIG	ZFP36L2
	0	0.744234	0.459	0.064	0	MIG	LOC729296
	0	0.744132	0.844	0.397	0	MIG	FCHSD2
	0	0.742567	0.599	0.14	0	MIG	TNS3
	0	0.740428	0.709	0.265	0	MIG	USP15
	0	0.737345	0.46	0.095	0	MIG	RASGEF1C
	0	0.737169	0.575	0.185	0	MIG	HIF1A
	0	0.734137	0.566	0.017	0	MIG	SLC2A5
	0	0.731248	0.379	0.004	0	MIG	RGS1
	0	0.730793	0.596	0.008	0	MIG	CSF3R
	0	0.730077	0.513	0.024	0	MIG	CPVL
	0	0.729387	0.8	0.435	0	MIG	TMSB4X
	0	0.728965	0.557	0.174	0	MIG	SDK1
	0	0.726365	0.603	0.071	0	MIG	A2M
	0	0.72433	0.674	0.208	0	MIG	IL6ST
	0	0.722528	0.594	0.079	0	MIG	DOCK11
	0	0.722249	0.645	0.213	0	MIG	LIMS1
	0	0.719017	0.444	0.076	0	MIG	MERTK
	0	0.718894	0.564	0.017	0	MIG	CSF2RA
	0	0.718276	0.586	0.15	0	MIG	PCNX2
	0	0.714387	0.512	0.125	0	MIG	TBC1D14
	0	0.712522	0.832	0.55	0	MIG	SLC9A9
	0	0.709379	0.524	0.01	0	MIG	SLA
	0	0.706766	0.582	0.007	0	MIG	CD53
	0	0.704295	0.679	0.26	0	MIG	RB1
	0	0.70363	0.628	0.118	0	MIG	ZNF710
	0	0.70291	0.581	0.122	0	MIG	CCND3
	0	0.6988	0.56	0.063	0	MIG	RREB1
	0	0.69773	0.773	0.375	0	MIG	SH3KBP1
	0	0.695552	0.809	0.481	0	MIG	PREX1
	0	0.69334	0.508	0.026	0	MIG	ST8SIA4
	0	0.69158	0.547	0.028	0	MIG	TRPM2
	0	0.689834	0.636	0.119	0	MIG	FMNL3
	0	0.685294	0.543	0.013	0	MIG	CIITA
	0	0.681807	0.516	0.018	0	MIG	HLA-DRB1
	0	0.678086	0.558	0.01	0	MIG	IL18
	0	0.674458	0.432	0.008	0	MIG	OLR1
	0	0.673446	0.545	0.142	0	MIG	PPARD
	0	0.673191	0.514	0.028	0	MIG	ALPK1
	0	0.672614	0.701	0.325	0	MIG	RASAL2
	0	0.668336	0.533	0.005	0	MIG	FGD2
	0	0.667186	0.565	0.285	0	MIG	HSPA1A
	0	0.666889	0.594	0.132	0	MIG	TBC1D1
	0	0.663574	0.595	0.313	0	MIG	PADI2
	0	0.660172	0.614	0.155	0	MIG	BHLHE41
	0	0.659474	0.561	0.067	0	MIG	IL17RA
	0	0.649525	0.509	0.008	0	MIG	TFEC
	0	0.648976	0.491	0.013	0	MIG	TMEM156
	0	0.648962	0.486	0.081	0	MIG	IGSF21
	0	0.646906	0.482	0.011	0	MIG	C1QA
	0	0.644263	0.509	0.007	0	MIG	ITGAX
	0	0.644005	0.559	0.058	0	MIG	GNB4
	0	0.637404	0.514	0.105	0	MIG	SOCS6
	0	0.636911	0.541	0.205	0	MIG	P4HA1
	0	0.635165	0.514	0.095	0	MIG	ARHGAP6
	0	0.629955	0.509	0.01	0	MIG	HCK
	0	0.627767	0.665	0.255	0	MIG	ANKS1A
	0	0.626816	0.619	0.183	0	MIG	RAB31
	0	0.626797	0.51	0.036	0	MIG	POU2F2
	0	0.624205	0.443	0.042	0	MIG	MSR1
	0	0.623844	0.536	0.045	0	MIG	IL13RA1
	0	0.623671	0.422	0.007	0	MIG	CX3CR1
	0	0.622206	0.623	0.163	0	MIG	IFNGR1
	0	0.62175	0.35	0.011	0	MIG	NIBAN1
	0	0.61962	0.411	0.037	0	MIG	LINC00278
	0	0.616376	0.574	0.202	0	MIG	RNF149
	0	0.614344	0.767	0.412	0	MIG	ATM
	0	0.614235	0.679	0.26	0	MIG	NUMB
	0	0.612754	0.522	0.219	0	MIG	KHDRBS3
	0	0.60941	0.437	0.02	0	MIG	KCNK13
	0	0.60858	0.643	0.225	0	MIG	STX7
	0	0.607615	0.493	0.048	0	MIG	GPRIN3
	0	0.603273	0.49	0.018	0	MIG	PLA2G4A
	0	0.600821	0.681	0.336	0	MIG	NAIP
	0	0.598595	0.263	0.014	0	MIG	LOC285626
	0	0.597311	0.391	0.008	0	MIG	CD14
	0	0.596747	0.714	0.355	0	MIG	RAP1A
	0	0.59389	0.513	0.005	0	MIG	NCKAP1L
	0	0.593697	0.551	0.128	0	MIG	USP6NL
	0	0.592743	0.577	0.202	0	MIG	SH3BGRL
	0	0.59174	0.54	0.165	0	MIG	GALNT10
	0	0.585227	0.721	0.343	0	MIG	PIAS1
	0	0.583762	0.574	0.157	0	MIG	JAK2
	0	0.58362	0.684	0.304	0	MIG	CAPZB
	0	0.583182	0.663	0.276	0	MIG	ARL15
	0	0.582154	0.988	0.84	0	MIG	NEAT1
	0	0.579983	0.542	0.213	0	MIG	FNDC3B
	0	0.579499	0.528	0.089	0	MIG	TSPAN14
	0	0.579278	0.695	0.222	0	MIG	MAP3K5
	0	0.579027	0.527	0.13	0	MIG	PARP8
	0	0.578241	0.462	0.021	0	MIG	TNFRSF1B
	0	0.576174	0.56	0.135	0	MIG	EML4
	0	0.575736	0.567	0.163	0	MIG	VOPP1
	0	0.573804	0.486	0.075	0	MIG	ANOS1
	0	0.573721	0.506	0.022	0	MIG	LAT2
	0	0.571749	0.487	0.032	0	MIG	CYBA
	0	0.571334	0.873	0.675	0	MIG	UBE2E2
	0	0.571197	0.654	0.285	0	MIG	AFF1
	0	0.571194	0.525	0.124	0	MIG	GRK3
	0	0.570538	0.578	0.189	0	MIG	CAB39
	0	0.569231	0.436	0.065	0	MIG	CHST15
	0	0.564611	0.568	0.167	0	MIG	MANBA
	0	0.564611	0.632	0.298	0	MIG	SPRED1
	0	0.564299	0.688	0.297	0	MIG	PLCG2
	0	0.561399	0.527	0.111	0	MIG	PLCL2
	0	0.556287	0.498	0.06	0	MIG	REL
	0	0.555589	0.497	0.145	0	MIG	PTPN2
	0	0.552867	0.298	0.051	0	MIG	SLC2A3
	0	0.550735	0.833	0.635	0	MIG	ZFAND3
	0	0.549774	0.778	0.513	0	MIG	SDCCAG8
	0	0.549677	0.514	0.118	0	MIG	SKI
	0	0.549163	0.411	0.004	0	MIG	FCGR2A
	0	0.548613	0.601	0.234	0	MIG	PACS1
	0	0.548212	0.477	0.063	0	MIG	PGM5
	0	0.547901	0.473	0.103	0	MIG	LRRK2
	0	0.54625	0.473	0.007	0	MIG	RGS10
	0	0.544021	0.552	0.132	0	MIG	STK4
	0	0.543071	0.431	0.068	0	MIG	MAN1A1
	0	0.542996	0.758	0.482	0	MIG	MYCBP2
	0	0.542716	0.524	0.108	0	MIG	SSH1
	0	0.541702	0.742	0.594	0	MIG	FOXP1
	0	0.540193	0.504	0.084	0	MIG	RYR1
	0	0.536848	0.464	0.048	0	MIG	MIS18BP1
	0	0.535444	0.756	0.469	0	MIG	STAG1
	0	0.535384	0.627	0.383	0	MIG	ATG7
	0	0.53399	0.535	0.197	0	MIG	FAM13A
	0	0.533221	0.423	0.02	0	MIG	CARD11
	0	0.530968	0.551	0.157	0	MIG	LRRFIP1
	0	0.529651	0.437	0.06	0	MIG	SERPINB9
	0	0.52843	0.446	0.016	0	MIG	CTSC
	0	0.527797	0.483	0.114	0	MIG	ITPR1
	0	0.527415	0.388	0.045	0	MIG	APOC1
	0	0.525829	0.7	0.406	0	MIG	ANKRD11
	0	0.525018	0.584	0.273	0	MIG	TTC7A
	0	0.524425	0.451	0.227	0	MIG	RTTN
	0	0.522502	0.424	0.015	0	MIG	HLA-DPA1
	0	0.519404	0.561	0.18	0	MIG	NCOA3
	0	0.519207	0.633	0.31	0	MIG	ATP2C1
	0	0.519155	0.449	0.013	0	MIG	TLR1
	0	0.517918	0.405	0.065	0	MIG	UGCG
	0	0.517253	0.507	0.112	0	MIG	MSN
	0	0.514781	0.472	0.102	0	MIG	SIPA1L2
	0	0.511462	0.783	0.583	0	MIG	ST6GALNAC3
	0	0.511391	0.451	0.009	0	MIG	SH3TC1
	0	0.510724	0.471	0.138	0	MIG	TPK1
	0	0.510325	0.51	0.115	0	MIG	CTTNBP2NL
	0	0.510098	0.466	0.055	0	MIG	MAF
	0	0.506219	0.452	0.033	0	MIG	KCTD12
	0	0.506007	0.783	0.558	0	MIG	GAB2
	0	0.505177	0.599	0.255	0	MIG	ATF6
	0	0.503224	0.612	0.325	0	MIG	SPTLC2
	0	0.502525	0.526	0.146	0	MIG	LPIN2
	0	0.497329	0.526	0.126	0	MIG	ST3GAL6
	0	0.49651	0.442	0.015	0	MIG	VAV1
	0	0.493957	0.675	0.371	0	MIG	PKN2
	0	0.493761	0.432	0.019	0	MIG	TM6SF1
	0	0.490916	0.406	0.017	0	MIG	B3GNT5
	0	0.489829	0.598	0.295	0	MIG	PHC2
	0	0.48947	0.506	0.134	0	MIG	PACSIN2
	0	0.484442	0.38	0.015	0	MIG	LCP2
	0	0.482065	0.426	0.04	0	MIG	ETS2
	0	0.480196	0.473	0.08	0	MIG	TBC1D2B
	0	0.479278	0.372	0.009	0	MIG	KYNU
	0	0.47924	0.374	0.049	0	MIG	PSMA1
	0	0.477529	0.477	0.12	0	MIG	EPB41
	0	0.477102	0.277	0.008	0	MIG	FCGBP
	0	0.476918	0.465	0.056	0	MIG	MYOF
	0	0.476643	0.492	0.125	0	MIG	IFNGR2
	0	0.474983	0.456	0.07	0	MIG	PRKCH
	0	0.474576	0.367	0.104	0	MIG	H2AC6
	0	0.473636	0.412	0.097	0	MIG	CHSY3
	0	0.472027	0.439	0.13	0	MIG	MEF2C-AS1
	0	0.47101	0.337	0.002	0	MIG	VSIG4
	0	0.470967	0.565	0.27	0	MIG	COP1
	0	0.469921	0.497	0.108	0	MIG	AP1B1
	0	0.469531	0.37	0.003	0	MIG	FCGR3A
	0	0.468705	0.424	0.096	0	MIG	MARCHF3
	0	0.468519	0.343	0.076	0	MIG	FAR2
	0	0.468462	0.545	0.217	0	MIG	MCF2L
	0	0.468319	0.574	0.259	0	MIG	LYST
	0	0.467898	0.419	0.025	0	MIG	CMTM7
	0	0.467817	0.49	0.141	0	MIG	RGS12
	0	0.467227	0.965	0.722	0	MIG	ELMO1
	0	0.466453	0.464	0.085	0	MIG	MKNK1
	0	0.465494	0.424	0.012	0	MIG	ADCY7
	0	0.463699	0.519	0.158	0	MIG	TNRC18
	0	0.461497	0.462	0.105	0	MIG	SKIL
	0	0.461082	0.444	0.108	0	MIG	ZNRF2
	0	0.460463	0.464	0.116	0	MIG	MACROH2A1
	0	0.458792	0.6	0.27	0	MIG	WASF2
	0	0.45875	0.428	0.063	0	MIG	COTL1
	0	0.458648	0.497	0.194	0	MIG	PFKFB3
	0	0.458209	0.341	0.02	0	MIG	TMEM51
	0	0.457449	0.402	0.016	0	MIG	GAB3
	0	0.454855	0.56	0.232	0	MIG	RNF213
	0	0.45461	0.509	0.186	0	MIG	SUCLG2
	0	0.454114	0.378	0.018	0	MIG	RUBCNL
	0	0.452527	0.393	0.004	0	MIG	CLEC7A
	0	0.452379	0.455	0.084	0	MIG	HAVCR2
	0	0.450274	0.602	0.322	0	MIG	CTBP2
	0	0.450128	0.554	0.204	0	MIG	ABI1
	0	0.450005	0.731	0.41	0	MIG	TRIO
	0	0.448201	0.402	0.01	0	MIG	TYROBP
	0	0.445318	0.437	0.15	0	MIG	USP53
	0	0.445279	0.636	0.338	0	MIG	ACAP2
	0	0.445092	0.509	0.181	0	MIG	KLHL5
	0	0.444738	0.401	0.049	0	MIG	PLSCR1
	0	0.444652	0.452	0.043	0	MIG	ARRB2
	0	0.444315	0.493	0.155	0	MIG	ARHGAP31
	0	0.443414	0.497	0.204	0	MIG	DCAF6
	0	0.442861	0.589	0.195	0	MIG	UTRN
	0	0.441951	0.402	0.016	0	MIG	PRAM1
	0	0.441675	0.442	0.062	0	MIG	PARP14
	0	0.441223	0.429	0.117	0	MIG	CHSY1
	0	0.441176	0.381	0.072	0	MIG	IL1RAP
	0	0.440808	0.403	0.017	0	MIG	CTSS
	0	0.439307	0.388	0.009	0	MIG	ITGAM
	0	0.439221	0.452	0.099	0	MIG	SWAP70
	0	0.438974	0.549	0.295	0	MIG	EPB41L3
	0	0.438806	0.426	0.057	0	MIG	SOAT1
	0	0.438524	0.416	0.058	0	MIG	TBC1D9
	0	0.435239	0.59	0.285	0	MIG	SETX
	0	0.43485	0.444	0.086	0	MIG	PLEKHA2
	0	0.434748	0.507	0.186	0	MIG	SMURF2
	0	0.433042	0.265	0.003	0	MIG	HAMP
	0	0.43256	0.682	0.46	0	MIG	TBL1XR1
	0	0.432483	0.468	0.113	0	MIG	PTBP3
	0	0.432342	0.533	0.291	0	MIG	SND1
	0	0.431466	0.37	0.038	0	MIG	GCNT2
	0	0.430553	0.57	0.258	0	MIG	RAB1A
	0	0.42906	0.456	0.113	0	MIG	CBL
	0	0.428672	0.424	0.07	0	MIG	APMAP
	0	0.427923	0.671	0.408	0	MIG	PAN3
	0	0.427672	0.335	0.007	0	MIG	KLHL6
	0	0.427359	0.441	0.104	0	MIG	MOB1B
	0	0.426559	0.357	0.005	0	MIG	PARVG
	0	0.426542	0.743	0.527	0	MIG	NIPBL
	0	0.426498	0.414	0.049	0	MIG	ADAP2
	0	0.426267	0.458	0.112	0	MIG	ADGRG1
	0	0.424458	0.677	0.444	0	MIG	CUX1
	0	0.423951	0.356	0.049	0	MIG	SYTL3
	0	0.422925	0.466	0.111	0	MIG	HLA-B
	0	0.421965	0.312	0.033	0	MIG	TNFAIP8
	0	0.421622	0.589	0.335	0	MIG	CEP170P1
	0	0.42157	0.501	0.211	0	MIG	TENM4
	0	0.420466	0.276	0.034	0	MIG	PPARG
	0	0.419369	0.749	0.503	0	MIG	SNX29
	0	0.418711	0.672	0.369	0	MIG	B2M
	0	0.417665	0.395	0.112	0	MIG	ATF7IP2
	0	0.417518	0.377	0.007	0	MIG	ITGB2
	0	0.416358	0.333	0.004	0	MIG	CMKLR1
	0	0.416309	0.349	0.01	0	MIG	ALOX5AP
	0	0.416272	0.364	0.014	0	MIG	HLA-DPB1
	0	0.415589	0.335	0.048	0	MIG	RNF144B
	0	0.415135	0.487	0.226	0	MIG	PRKCB
	0	0.413812	0.603	0.296	0	MIG	ELF1
	0	0.410311	0.478	0.177	0	MIG	CDYL
	0	0.410108	0.318	0.002	0	MIG	IRF8
	0	0.40817	0.537	0.252	0	MIG	TET2
	0	0.408128	0.51	0.193	0	MIG	ACTR2
	0	0.406379	0.53	0.245	0	MIG	APPL2
	0	0.405887	0.364	0.026	0	MIG	B4GALT1
	0	0.404408	0.41	0.096	0	MIG	GSAP
	0	0.403516	0.506	0.209	0	MIG	PABPC1
	0	0.403402	0.442	0.092	0	MIG	CARD8
	0	0.403095	0.578	0.281	0	MIG	PTEN
	0	0.402208	0.556	0.262	0	MIG	ARHGAP12
	0	0.401742	0.414	0.106	0	MIG	MPZL1
	0	0.401682	0.276	0.002	0	MIG	LINC01684
	0	0.40106	0.416	0.079	0	MIG	VASH1
	0	0.399918	0.423	0.09	0	MIG	GPCPD1
	0	0.399813	0.292	0.01	0	MIG	S100Z
	0	0.398675	0.764	0.6	0	MIG	KANSL1
	0	0.398539	0.637	0.427	0	MIG	SPIDR
	0	0.398525	0.333	0.059	0	MIG	ARHGAP18
	0	0.396997	0.517	0.275	0	MIG	NEDD4L
	0	0.396316	0.569	0.335	0	MIG	FAM135A
	0	0.396241	0.49	0.213	0	MIG	TPT1
	0	0.395155	0.451	0.109	0	MIG	SAMHD1
	0	0.394947	0.415	0.098	0	MIG	PRKD3
	0	0.394715	0.389	0.077	0	MIG	ZNF846
	0	0.39416	0.388	0.056	0	MIG	TGFB1
	0	0.393055	0.329	0.03	0	MIG	EPSTI1
	0	0.392645	0.349	0.119	0	MIG	PHACTR2
	0	0.391698	0.454	0.154	0	MIG	WASHC4
	0	0.391405	0.332	0.022	0	MIG	HK2
	0	0.39068	0.421	0.133	0	MIG	GRAMD1B
	0	0.388614	0.332	0.011	0	MIG	GPR34
	0	0.38728	0.348	0.141	0	MIG	TBC1D8
	0	0.386954	0.524	0.241	0	MIG	SNX13
	0	0.386247	0.34	0.004	0	MIG	IL10RA
	0	0.385398	0.403	0.111	0	MIG	NRIP1
	0	0.384652	0.59	0.334	0	MIG	ROCK1
	0	0.384275	0.379	0.114	0	MIG	ABHD3
	0	0.383945	0.455	0.163	0	MIG	NPL
	0	0.383856	0.326	0.005	0	MIG	OTULINL
	0	0.382209	0.353	0.058	0	MIG	E2F3
	0	0.382087	0.408	0.107	0	MIG	ARL5A
	0	0.381923	0.503	0.251	0	MIG	SPECC1
	0	0.380997	0.376	0.056	0	MIG	AXL
	0	0.377145	0.531	0.272	0	MIG	EPS8
	0	0.376963	0.303	0.009	0	MIG	KCNMB1
	0	0.376804	0.341	0.004	0	MIG	CD84
	0	0.375858	0.554	0.273	0	MIG	CELF1
	0	0.375665	0.356	0.019	0	MIG	SPI1
	0	0.374931	0.352	0.046	0	MIG	FAM102B
	0	0.374512	0.779	0.613	0	MIG	CHD9
	0	0.373534	0.475	0.198	0	MIG	HEATR5B
	0	0.3733	0.472	0.17	0	MIG	KCNQ1
	0	0.372782	0.462	0.185	0	MIG	INPP4A
	0	0.372719	0.428	0.157	0	MIG	ASAH1
	0	0.372134	0.339	0.005	0	MIG	FMNL1
	0	0.371601	0.38	0.136	0	MIG	GNA13
	0	0.371277	0.34	0.03	0	MIG	LCP1
	0	0.370345	0.496	0.223	0	MIG	UBAC2
	0	0.369876	0.296	0.006	0	MIG	TLR5
	0	0.367982	0.41	0.089	0	MIG	TBC1D4
	0	0.366566	0.494	0.201	0	MIG	CFLAR
	0	0.366234	0.379	0.102	0	MIG	ATP11C
	0	0.366041	0.351	0.03	0	MIG	PIK3CD
	0	0.365917	0.59	0.342	0	MIG	KDM2A
	0	0.365064	0.314	0.066	0	MIG	TBC1D16
	0	0.364781	0.345	0.025	0	MIG	CTSZ
	0	0.364373	0.306	0.011	0	MIG	JAK3
	0	0.363923	0.595	0.33	0	MIG	ITSN2
	0	0.363327	0.493	0.242	0	MIG	UBE2E1
	0	0.363151	0.453	0.16	0	MIG	USP3
	0	0.361686	0.309	0.046	0	MIG	PLAGL1
	0	0.360471	0.342	0.074	0	MIG	PCED1B
	0	0.358907	0.47	0.245	0	MIG	BABAM2
	0	0.358643	0.549	0.291	0	MIG	EVL
	0	0.358018	0.364	0.039	0	MIG	IL4R
	0	0.357835	0.429	0.154	0	MIG	RHOQ
	0	0.357722	0.337	0.011	0	MIG	LAIR1
	0	0.357005	0.41	0.177	0	MIG	CACNA1D
[truncated: 3,027 more rows]
