# Supplementary material for: Cell–Cell Communication Alterations via Intercellular Signaling Pathways in Substantia Nigra of Parkinson’s Disease
Source: Front Aging Neurosci. 2022 Feb 25;14:828457. doi: 10.3389/fnagi.2022.828457 (PMC8914319; doi:10.3389/fnagi.2022.828457)
Supplement: Supplementary file 5 [file Table_4.XLSX]

## Sheet: Table S4
	Table S4 Differential gene testing in each neuronal subcluster against all other neurons
	p_val	avg_logFC	pct.1	pct.2	p_val_adj	cluster	gene
	1.96e-257	1.12905	0.979	0.834	3.65e-253	UnN1	GRID2
	6.51e-235	0.965752	0.964	0.739	1.21e-230	UnN1	TENM2
	2.43e-220	0.801033	0.914	0.562	4.54e-216	UnN1	CSMD2
	3.82e-218	0.786034	0.971	0.791	7.12e-214	UnN1	NOVA1
	8.91e-211	1.09813	0.839	0.5	1.66e-206	UnN1	GABRG3
	1.68e-203	1.19765	0.767	0.354	3.13e-199	UnN1	KLHL1
	5.82e-163	0.584751	0.879	0.589	1.08e-158	UnN1	LHFPL3
	1.27e-158	0.854209	0.844	0.555	2.37e-154	UnN1	BRINP3
	2.95e-146	0.626404	0.953	0.817	5.5e-142	UnN1	DAB1
	2.5e-144	0.728607	0.814	0.494	4.65e-140	UnN1	ALCAM
	1.16e-141	0.494619	0.979	0.877	2.15e-137	UnN1	XKR6
	3.27e-140	0.794729	0.706	0.353	6.1e-136	UnN1	CDH4
	3.94e-137	0.700099	0.865	0.599	7.34e-133	UnN1	KCNB2
	2.42e-136	0.549088	0.986	0.905	4.52e-132	UnN1	FGF12
	1.29e-135	0.618379	0.725	0.358	2.41e-131	UnN1	SCN9A
	1.83e-134	0.497837	0.703	0.315	3.41e-130	UnN1	EPB41L4B
	2.64e-134	0.538406	0.461	0.064	4.91e-130	UnN1	TMEM196
	8.53e-131	1.00864	0.9	0.755	1.59e-126	UnN1	PCDH15
	9.95e-131	0.55628	0.542	0.144	1.85e-126	UnN1	SCN7A
	2.57e-126	0.703974	0.723	0.397	4.8e-122	UnN1	EPHA5
	3.27e-123	0.47285	0.964	0.725	6.09e-119	UnN1	NEBL
	1.11e-121	0.489716	0.876	0.589	2.06e-117	UnN1	DGKB
	6.38e-120	0.50286	0.744	0.384	1.19e-115	UnN1	VAT1L
	2.35e-118	0.899449	0.655	0.33	4.37e-114	UnN1	SEMA6D
	4.88e-117	1.10625	0.648	0.344	9.08e-113	UnN1	HTR2C
	6.17e-112	0.436501	0.871	0.577	1.15e-107	UnN1	PARD3
	5.33e-110	0.486885	0.972	0.856	9.93e-106	UnN1	DCLK1
	5.22e-109	0.534283	0.559	0.194	9.72e-105	UnN1	BAIAP3
	1.12e-108	0.77228	0.807	0.581	2.09e-104	UnN1	ASIC2
	2.68e-105	0.395445	0.996	0.967	5e-101	UnN1	AHI1
	4.12e-105	0.949035	0.616	0.321	7.68e-101	UnN1	GRM8
	1.89e-101	0.98002	0.736	0.502	3.53e-97	UnN1	SGCD
	2.09e-100	0.709496	0.844	0.625	3.89e-96	UnN1	KCNH7
	2.34e-99	0.562687	0.753	0.475	4.36e-95	UnN1	SORCS3
	3.46e-99	0.471873	0.886	0.687	6.44e-95	UnN1	DNAH14
	1.08e-97	0.525802	0.952	0.864	2.01e-93	UnN1	GRIP1
	1.12e-97	0.343039	0.998	0.992	2.08e-93	UnN1	ANK2
	5.03e-95	0.725713	0.949	0.863	9.37e-91	UnN1	SNTG1
	6.11e-93	0.47949	0.993	0.994	1.14e-88	UnN1	CNTNAP2
	2.38e-91	0.578	0.514	0.185	4.44e-87	UnN1	ADCY2
	3.5e-90	0.576709	0.793	0.58	6.53e-86	UnN1	MIR325HG
	5.68e-87	0.461046	0.838	0.621	1.06e-82	UnN1	PWRN3
	6.04e-87	0.419279	0.812	0.547	1.13e-82	UnN1	CRACD
	7.96e-87	0.499128	0.856	0.676	1.48e-82	UnN1	MMP16
	1.45e-86	0.457611	0.844	0.641	2.7e-82	UnN1	PWRN1
	1.21e-85	0.632371	0.488	0.19	2.26e-81	UnN1	GLIS3
	1.07e-83	0.302034	0.901	0.66	1.99e-79	UnN1	HECW1
	6.61e-83	0.550472	0.725	0.467	1.23e-78	UnN1	PRR16
	2.56e-82	0.406046	0.798	0.552	4.77e-78	UnN1	HYDIN
	1.46e-81	0.501596	0.575	0.269	2.72e-77	UnN1	TMEM132C
	8.62e-81	0.444929	0.605	0.296	1.61e-76	UnN1	SRGAP1
	3.44e-80	0.503269	0.414	0.123	6.41e-76	UnN1	GLRA3
	2.49e-79	0.330022	0.946	0.779	4.65e-75	UnN1	LIMCH1
	8.59e-77	0.854837	0.65	0.417	1.6e-72	UnN1	PCDH11X
	1.07e-76	0.408411	0.904	0.765	1.99e-72	UnN1	TTC28
	2.68e-76	0.384369	0.831	0.612	5e-72	UnN1	DLC1
	5.46e-75	0.416011	0.902	0.752	1.02e-70	UnN1	SLC35F1
	9.73e-75	0.402441	0.718	0.434	1.81e-70	UnN1	RPH3A
	1.3e-73	0.733228	0.859	0.778	2.42e-69	UnN1	PRKG1
	7.5e-73	0.618613	0.494	0.224	1.4e-68	UnN1	PDE7B
	1.48e-72	0.415241	0.876	0.727	2.75e-68	UnN1	PTPRM
	2.65e-72	0.82041	0.6	0.363	4.93e-68	UnN1	HS3ST4
	4.58e-72	0.338603	0.782	0.53	8.54e-68	UnN1	FBXL2
	6.69e-72	0.379394	0.939	0.884	1.25e-67	UnN1	SCN1A
	1.28e-71	0.619346	0.833	0.667	2.39e-67	UnN1	DCC
	1.66e-71	0.436959	0.297	0.051	3.09e-67	UnN1	ANKRD30B
	5.03e-71	0.516687	0.486	0.2	9.37e-67	UnN1	KCNIP1
	5.2e-71	0.503481	0.502	0.221	9.68e-67	UnN1	MPPED2
	5.32e-71	0.325697	0.367	0.095	9.91e-67	UnN1	DPYSL3
	1.82e-70	0.332867	0.618	0.335	3.39e-66	UnN1	MAP6
	7.55e-70	0.294175	0.804	0.583	1.41e-65	UnN1	CALY
	2.1e-69	0.390078	0.986	0.96	3.91e-65	UnN1	GRIK2
	8.02e-69	0.331871	0.402	0.13	1.49e-64	UnN1	EPHB2
	9.8e-69	0.508476	0.572	0.306	1.83e-64	UnN1	TMEM132D
	1.03e-68	0.350673	0.594	0.294	1.92e-64	UnN1	FARP1
	1.97e-68	0.308923	0.396	0.123	3.68e-64	UnN1	SUSD1
	7.7e-68	1.0324	0.725	0.569	1.43e-63	UnN1	ERBB4
	3.1e-67	0.461649	0.754	0.52	5.78e-63	UnN1	MIR137HG
	8.64e-67	0.345854	0.565	0.281	1.61e-62	UnN1	ADGRV1
	1.65e-66	0.415572	0.258	0.034	3.08e-62	UnN1	LINC02588
	2e-66	0.385466	0.477	0.185	3.74e-62	UnN1	GRIK4
	3.13e-66	0.61839	0.76	0.612	5.84e-62	UnN1	LUZP2
	3.17e-66	0.338566	0.739	0.494	5.9e-62	UnN1	CCDC30
	3.23e-66	0.333371	0.402	0.136	6.03e-62	UnN1	DCX
	6.42e-66	0.488772	0.541	0.275	1.2e-61	UnN1	VWC2L
	7.11e-66	0.432853	0.382	0.117	1.32e-61	UnN1	GLRA2
	8.7e-66	0.346117	0.981	0.95	1.62e-61	UnN1	AGBL4
	1.03e-65	0.376675	0.954	0.876	1.93e-61	UnN1	CDH18
	4.52e-65	0.37402	0.801	0.61	8.43e-61	UnN1	PLXNA4
	6.69e-65	0.392348	0.949	0.911	1.25e-60	UnN1	GABRB1
	1.78e-64	0.332383	0.979	0.918	3.31e-60	UnN1	GNAS
	3.75e-64	0.443644	0.418	0.142	6.98e-60	UnN1	KCNT2
	4.25e-64	0.342195	0.795	0.585	7.92e-60	UnN1	FHOD3
	2.75e-63	0.346587	0.936	0.866	5.12e-59	UnN1	FER
	3.88e-63	0.343332	0.981	0.957	7.24e-59	UnN1	SMYD3
	7.39e-63	0.30913	0.893	0.735	1.38e-58	UnN1	MPDZ
	6.57e-61	0.304676	0.841	0.625	1.22e-56	UnN1	HECW2
	7.96e-61	0.476623	0.252	0.04	1.48e-56	UnN1	PRLR
	8.29e-61	0.353751	0.873	0.776	1.54e-56	UnN1	IQCJ-SCHIP1
	1.5e-60	0.381754	0.925	0.852	2.8e-56	UnN1	FHIT
	1.65e-60	0.282519	0.369	0.118	3.07e-56	UnN1	SLC26A11
	4.12e-60	0.296238	0.77	0.527	7.68e-56	UnN1	ENAH
	6.35e-60	0.705379	0.873	0.856	1.18e-55	UnN1	DPP10
	1.8e-59	0.289996	0.997	0.994	3.36e-55	UnN1	TNRC6A
	2.55e-59	0.310279	0.971	0.908	4.76e-55	UnN1	ANKRD30BL
	3.51e-59	0.514705	0.293	0.072	6.55e-55	UnN1	SAMD3
	4.31e-59	0.722929	0.616	0.409	8.03e-55	UnN1	TSHZ2
	4.89e-59	0.329584	0.727	0.514	9.11e-55	UnN1	CLVS1
	9.57e-58	0.328958	0.789	0.587	1.78e-53	UnN1	TMEM117
	5.24e-57	0.332992	0.382	0.137	9.77e-53	UnN1	RIPOR2
	2.52e-56	0.298939	0.921	0.821	4.7e-52	UnN1	MCF2L2
	8.4e-56	0.973846	0.427	0.196	1.57e-51	UnN1	LOC102546299
	1.76e-55	0.342163	0.947	0.884	3.27e-51	UnN1	SNRPN
	1.47e-54	0.276609	0.746	0.503	2.73e-50	UnN1	TAFA5
	5.93e-54	0.379059	0.274	0.064	1.1e-49	UnN1	AGBL1
	7.67e-54	0.312183	0.385	0.146	1.43e-49	UnN1	POU2F2
	9.48e-53	0.322026	0.451	0.203	1.77e-48	UnN1	MPP6
	1.95e-52	0.367702	0.448	0.209	3.63e-48	UnN1	RAB27B
	2.27e-52	0.425996	0.555	0.304	4.23e-48	UnN1	HS3ST5
	5.54e-52	0.325718	0.44	0.203	1.03e-47	UnN1	IQCA1
	1.36e-51	0.289687	0.416	0.174	2.53e-47	UnN1	PLPPR5
	1.63e-51	0.290076	0.949	0.897	3.03e-47	UnN1	CSRNP3
	3.19e-51	0.457551	0.696	0.509	5.95e-47	UnN1	KIF26B
	5.34e-51	0.282692	0.595	0.359	9.95e-47	UnN1	TMEM181
	6.21e-51	0.308648	0.37	0.139	1.16e-46	UnN1	P3H2
	1.46e-50	0.318363	0.763	0.567	2.72e-46	UnN1	GPI
	1.67e-50	0.44931	0.789	0.628	3.12e-46	UnN1	ZNF804A
	1.8e-50	0.290678	0.728	0.521	3.35e-46	UnN1	TRERF1
	5.2e-50	0.322675	0.328	0.104	9.69e-46	UnN1	TRPC4
	6.51e-50	0.28008	0.317	0.103	1.21e-45	UnN1	GREB1
	1.05e-49	0.344803	0.348	0.13	1.95e-45	UnN1	SLC17A6
	1.13e-49	0.371785	0.92	0.808	2.11e-45	UnN1	DLGAP2
	1.15e-49	0.360191	0.412	0.182	2.14e-45	UnN1	HCG23
	1.23e-49	0.376438	0.574	0.344	2.3e-45	UnN1	RBMS1
	1.74e-49	0.359924	0.41	0.181	3.24e-45	UnN1	TSBP1-AS1
	2.6e-49	0.273923	0.653	0.425	4.84e-45	UnN1	KIAA1841
	3.86e-49	0.279575	0.821	0.608	7.19e-45	UnN1	MYRIP
	4.26e-49	0.537049	0.688	0.496	7.93e-45	UnN1	TAFA1
	6.26e-49	0.303266	0.994	0.988	1.17e-44	UnN1	ADGRL3
	1.04e-48	0.40949	0.572	0.348	1.94e-44	UnN1	C8orf34
	2.03e-48	0.285336	0.916	0.836	3.78e-44	UnN1	TENM4
	1.39e-47	0.253464	0.259	0.068	2.58e-43	UnN1	EPHA5-AS1
	2.83e-47	0.369769	0.782	0.6	5.27e-43	UnN1	DPYD
	2.88e-47	0.625979	0.33	0.126	5.37e-43	UnN1	THSD7B
	4.48e-47	0.256546	0.459	0.208	8.36e-43	UnN1	PTPRE
	5.09e-47	0.305414	0.955	0.919	9.49e-43	UnN1	LINC00632
	1.39e-46	0.533602	0.52	0.315	2.6e-42	UnN1	ANKFN1
	1.6e-46	0.434192	0.613	0.414	2.98e-42	UnN1	NXPH1
	7.1e-46	0.287286	0.726	0.543	1.32e-41	UnN1	DPY19L2
	8.51e-46	0.379804	0.973	0.891	1.59e-41	UnN1	LRRTM4
	1.01e-45	0.284828	0.593	0.358	1.87e-41	UnN1	N4BP2L1
	1.24e-45	0.355811	0.77	0.6	2.3e-41	UnN1	TENM1
	4.2e-45	0.442534	0.732	0.576	7.83e-41	UnN1	SLIT2
	4.29e-45	0.283014	0.447	0.215	7.99e-41	UnN1	LGI1
	6.15e-45	0.293478	0.384	0.163	1.15e-40	UnN1	PARD3B
	1.54e-44	0.318703	0.766	0.624	2.87e-40	UnN1	CCDC85A
	3.71e-44	0.293149	0.797	0.613	6.91e-40	UnN1	ANKRD44
	5.28e-44	0.664619	0.585	0.403	9.83e-40	UnN1	ZNF804B
	5.34e-44	0.51412	0.806	0.686	9.94e-40	UnN1	KIAA1217
	7.15e-44	0.253732	0.971	0.943	1.33e-39	UnN1	AGAP1
	9.31e-44	0.37185	0.711	0.535	1.74e-39	UnN1	PID1
	9.45e-44	0.323817	0.439	0.217	1.76e-39	UnN1	SLC9A9
	9.62e-44	0.324673	0.258	0.074	1.79e-39	UnN1	CPNE8
	1.02e-43	0.288057	0.784	0.611	1.9e-39	UnN1	KLHL29
	1.21e-43	0.662017	0.854	0.804	2.26e-39	UnN1	ZFHX3
	4.18e-43	0.551934	0.749	0.65	7.79e-39	UnN1	ADGRL2
	5.31e-43	0.272029	0.772	0.591	9.9e-39	UnN1	WSB1
	5.53e-43	0.301512	0.285	0.095	1.03e-38	UnN1	GABRG1
	5.59e-43	0.271217	0.965	0.933	1.04e-38	UnN1	DTNA
	8.16e-43	0.276585	0.872	0.769	1.52e-38	UnN1	SCHIP1
	3.12e-42	0.254315	0.769	0.591	5.81e-38	UnN1	RAD9A
	3.4e-42	0.293079	0.397	0.187	6.33e-38	UnN1	VSTM2A
	4.36e-42	0.431416	0.66	0.476	8.12e-38	UnN1	SLC35F3
	4.42e-42	0.254142	0.818	0.663	8.25e-38	UnN1	KIRREL3
	5.74e-42	0.313728	0.777	0.63	1.07e-37	UnN1	THRB
	1.31e-41	0.470691	0.746	0.616	2.44e-37	UnN1	THSD7A
	1.84e-41	0.359733	0.424	0.218	3.42e-37	UnN1	CNTNAP3B
	3.31e-41	0.263273	0.862	0.732	6.16e-37	UnN1	SGSM1
	3.68e-41	0.299086	0.41	0.191	6.86e-37	UnN1	PLA2R1
	4.65e-41	0.375636	0.892	0.781	8.67e-37	UnN1	MARCHF1
	1.42e-40	0.310419	0.774	0.628	2.65e-36	UnN1	EDIL3
	1.54e-40	0.276101	0.435	0.229	2.87e-36	UnN1	HOOK2
	1.99e-40	0.298135	0.312	0.119	3.72e-36	UnN1	GRIK3
	2.47e-40	0.256502	0.734	0.566	4.61e-36	UnN1	PPA2
	6.21e-40	0.411665	0.714	0.545	1.16e-35	UnN1	GREB1L
	1.11e-39	0.252421	0.428	0.219	2.08e-35	UnN1	NINL
	1.28e-39	0.318599	0.383	0.179	2.39e-35	UnN1	CALB2
	2.69e-39	0.251514	0.921	0.821	5.01e-35	UnN1	JAZF1
	4.23e-39	0.257577	0.699	0.524	7.89e-35	UnN1	ELAVL2
	1.1e-38	0.301494	0.808	0.654	2.04e-34	UnN1	RANBP17
	1.7e-38	0.298252	0.983	0.969	3.17e-34	UnN1	CSMD3
	1.93e-38	0.264529	0.813	0.745	3.59e-34	UnN1	MGAT4C
	2.38e-38	0.268498	0.843	0.728	4.44e-34	UnN1	RUNX1T1
	3.71e-38	0.272267	0.297	0.115	6.92e-34	UnN1	PARM1
	3.82e-38	0.307811	0.324	0.13	7.13e-34	UnN1	ARHGAP6
	5.98e-38	0.308323	0.289	0.109	1.11e-33	UnN1	CNGB1
	1.42e-37	0.334361	0.251	0.084	2.65e-33	UnN1	NOS1
	2e-37	0.305169	0.864	0.779	3.73e-33	UnN1	UBA6-AS1
	3.91e-37	0.766153	0.348	0.178	7.28e-33	UnN1	DACH1
	6.54e-37	0.256586	0.899	0.801	1.22e-32	UnN1	CACNA1E
	7.05e-37	0.505237	0.343	0.159	1.31e-32	UnN1	SEMA5A
	9.57e-37	0.258122	0.282	0.104	1.78e-32	UnN1	CNR1
	1.76e-36	0.264611	0.481	0.281	3.29e-32	UnN1	WDR11-AS1
	1.82e-36	0.310653	0.932	0.888	3.4e-32	UnN1	NCAM2
	1.24e-35	0.250974	0.435	0.233	2.31e-31	UnN1	LINC01250
	4.86e-35	0.31506	0.743	0.587	9.05e-31	UnN1	TMEM132B
	6.4e-35	0.259102	0.682	0.499	1.19e-30	UnN1	RNLS
	1.4e-34	0.322518	0.429	0.24	2.62e-30	UnN1	CRIM1
	2.67e-34	0.550091	0.306	0.132	4.97e-30	UnN1	PDZRN4
	3.93e-34	0.27709	0.377	0.198	7.32e-30	UnN1	RYR1
	1.04e-33	0.265422	0.986	0.958	1.93e-29	UnN1	NEGR1
	2.44e-33	0.265141	0.432	0.244	4.55e-29	UnN1	ANKRD55
	4.05e-33	0.469732	0.307	0.144	7.55e-29	UnN1	MIR646HG
	6.2e-33	0.255253	0.326	0.152	1.16e-28	UnN1	LINC00535
	2.84e-32	0.265142	0.545	0.367	5.29e-28	UnN1	FAAH2
	5.85e-32	0.260582	0.868	0.772	1.09e-27	UnN1	LRRTM3
	9.03e-32	0.280204	0.461	0.272	1.68e-27	UnN1	LINC01505
	1.3e-31	0.261914	0.536	0.352	2.41e-27	UnN1	LINC00894
	1.8e-31	0.257278	0.781	0.62	3.36e-27	UnN1	ANK1
	2.18e-31	0.261978	0.331	0.168	4.06e-27	UnN1	OSBPL10
	4.49e-31	0.320166	0.688	0.543	8.37e-27	UnN1	LOC101927055
	5.32e-31	0.305728	0.319	0.153	9.91e-27	UnN1	SCN1A-AS1
	5.32e-31	0.305728	0.319	0.153	9.91e-27	UnN1	LOC102724058
	5.82e-31	0.300835	0.912	0.879	1.09e-26	UnN1	TENM3
	8.8e-31	0.295057	0.99	0.986	1.64e-26	UnN1	KAZN
	1.04e-30	0.266806	0.649	0.486	1.94e-26	UnN1	LCORL
	1.38e-30	0.255968	0.343	0.171	2.57e-26	UnN1	TCERG1L
	4.04e-30	0.260411	0.447	0.269	7.53e-26	UnN1	PKNOX2
	5.46e-30	0.310742	0.705	0.576	1.02e-25	UnN1	TTN-AS1
	1.07e-29	0.261957	0.827	0.732	2e-25	UnN1	CASK
	1.46e-29	0.324593	0.682	0.528	2.73e-25	UnN1	SLC35F4
	1.62e-29	0.272177	0.959	0.956	3.01e-25	UnN1	ROBO1
	2.11e-29	0.273776	0.34	0.171	3.94e-25	UnN1	ARHGEF28
	5.71e-29	0.264536	0.592	0.424	1.06e-24	UnN1	FMN1
	8.08e-29	0.311467	0.265	0.114	1.51e-24	UnN1	PREX2
	3.17e-28	0.44366	0.281	0.134	5.9e-24	UnN1	LOC729296
	3.87e-28	0.255417	0.977	0.974	7.21e-24	UnN1	PDE4D
	2.15e-27	0.405526	0.306	0.156	4.01e-23	UnN1	NDST4
	8.05e-26	0.266307	0.771	0.659	1.5e-21	UnN1	EXT1
	9.67e-26	0.253879	0.368	0.206	1.8e-21	UnN1	PLPPR1
	1.45e-25	0.593814	0.648	0.55	2.69e-21	UnN1	GPC5
	1.97e-25	0.510503	0.809	0.83	3.67e-21	UnN1	CACNA2D1
	4.94e-24	0.493088	0.363	0.213	9.2e-20	UnN1	PCDH11Y
	2.44e-23	0.280323	0.307	0.164	4.55e-19	UnN1	LRMDA
	2.49e-23	0.26665	0.844	0.77	4.64e-19	UnN1	STXBP5-AS1
	4.92e-23	0.4066	0.916	0.908	9.16e-19	UnN1	NRG1
	1.96e-22	0.340406	0.27	0.143	3.65e-18	UnN1	DACH2
	3.29e-22	0.343058	0.899	0.887	6.14e-18	UnN1	HS6ST3
	1.48e-21	0.326339	0.893	0.856	2.75e-17	UnN1	SPOCK3
	4.9e-21	0.254847	0.902	0.864	9.14e-17	UnN1	FNDC3A
	1.3e-20	0.384948	0.254	0.128	2.42e-16	UnN1	CDH20
	1.8e-20	0.278083	0.829	0.827	3.35e-16	UnN1	CNTN5
	1.52e-19	0.271041	0.93	0.877	2.83e-15	UnN1	PCDH7
	1.74e-17	0.265049	0.48	0.348	3.25e-13	UnN1	CNTN6
	3.98e-17	0.274565	0.265	0.151	7.42e-13	UnN1	GHR
	1.24e-13	0.381141	0.879	0.813	2.3e-09	UnN1	SGCZ
	1.89e-12	0.309299	0.979	0.974	3.52e-08	UnN1	LRP1B
	1.99e-12	0.29104	0.883	0.856	3.71e-08	UnN1	UNC5D
	8.41e-10	0.345355	0.587	0.52	1.57e-05	UnN1	NKAIN3
	2.28e-06	0.490864	0.553	0.5	0.0425673	UnN1	MEG3
	3.43e-05	0.281477	0.527	0.483	0.639265	UnN1	SORCS1
	0	2.29777	0.994	0.613	0	InN	GRIK1
	0	2.19918	0.915	0.09	0	InN	OTX2-AS1
	0	1.80249	0.986	0.479	0	InN	SYNPR
	0	1.68406	0.93	0.226	0	InN	NR2F2-AS1
	0	1.25999	0.789	0.109	0	InN	KIT
	0	1.00613	0.704	0.098	0	InN	NR2F2
	0	0.988483	0.658	0.054	0	InN	IGF1
	0	0.826648	0.653	0.07	0	InN	LINC01210
	0	0.543911	0.396	0.008	0	InN	CPLX3
	2.38e-306	1.64607	0.864	0.262	4.43e-302	InN	PCBP3
	2.48e-301	1.66464	0.978	0.474	4.62e-297	InN	SPHKAP
	3.94e-292	1.25174	0.792	0.153	7.34e-288	InN	RORB
	6.7e-287	1.4037	0.853	0.246	1.25e-282	InN	GALNT14
	4.76e-280	0.681511	0.542	0.052	8.88e-276	InN	OTX2
	4.02e-273	1.32625	1	0.92	7.49e-269	InN	KCNIP4
	3.11e-263	1.38704	1	0.947	5.79e-259	InN	DLGAP1
	2.93e-254	1.394	0.915	0.4	5.46e-250	InN	PDZRN3
	5.1e-254	0.679082	0.446	0.032	9.5e-250	InN	CASR
	4.98e-245	1.25028	0.97	0.397	9.28e-241	InN	MEIS2
	2.39e-241	1.24835	0.979	0.576	4.45e-237	InN	ZMAT4
	3.79e-240	0.860854	0.696	0.152	7.07e-236	InN	SLC6A11
	1.33e-239	1.30948	0.963	0.643	2.48e-235	InN	NYAP2
	6.46e-237	0.437301	0.358	0.016	1.2e-232	InN	SHISA8
	3.35e-224	0.820056	0.615	0.11	6.25e-220	InN	LYPD6
	3.03e-221	0.622374	0.569	0.086	5.65e-217	InN	ASIC4
	1.39e-220	0.688416	0.581	0.097	2.58e-216	InN	SYNDIG1L
	3.42e-219	1.15295	0.634	0.129	6.37e-215	InN	SEMA3C
	8.81e-219	0.890069	1	0.985	1.64e-214	InN	CADPS
	1.85e-218	1.00405	0.733	0.175	3.45e-214	InN	PDE3A
	5.41e-218	0.318474	0.283	0.006	1.01e-213	InN	DMBX1
	1.3e-217	0.679641	0.532	0.075	2.42e-213	InN	PRSS12
	1.94e-217	1.16686	0.997	0.851	3.61e-213	InN	GALNTL6
	7.87e-214	1.93758	0.411	0.039	1.47e-209	InN	LINC02055
	1.03e-210	0.988506	0.997	0.969	1.93e-206	InN	AUTS2
	1.25e-209	1.21432	0.968	0.602	2.33e-205	InN	CHRM2
	1.43e-206	1.03862	0.997	0.613	2.66e-202	InN	ADARB2
	9.8e-205	0.857256	1	0.974	1.83e-200	InN	SYT1
	2.89e-204	0.890002	0.613	0.128	5.38e-200	InN	DISC1
	1.96e-203	1.03864	0.938	0.469	3.66e-199	InN	GULP1
	1.84e-200	1.05349	0.981	0.779	3.43e-196	InN	FAT3
	1.78e-199	1.20213	0.95	0.521	3.32e-195	InN	NELL1
	8.48e-199	1.12808	0.995	0.889	1.58e-194	InN	PLCB1
	4.9e-198	1.04875	0.963	0.708	9.12e-194	InN	FBN1
	4.07e-196	0.964562	1	0.867	7.59e-192	InN	NRXN3
	2e-188	0.683162	0.548	0.106	3.74e-184	InN	ARHGEF33
	1.84e-187	1.02471	0.966	0.732	3.43e-183	InN	BTBD11
	2.96e-184	0.805114	0.998	0.978	5.51e-180	InN	RORA
	3.52e-184	0.992032	0.978	0.806	6.56e-180	InN	FOXP1
	1.19e-183	0.866053	0.994	0.906	2.23e-179	InN	ZEB1
	4.12e-183	1.02368	0.992	0.674	7.67e-179	InN	ZFPM2
	4.74e-183	0.967474	0.915	0.435	8.84e-179	InN	GAD2
	2.42e-182	1.01674	0.997	0.942	4.5e-178	InN	KCND2
	1.68e-179	0.366263	0.297	0.017	3.14e-175	InN	RREB1
	2.3e-177	0.946371	0.976	0.595	4.28e-173	InN	TOX
	2.21e-176	0.790982	0.949	0.584	4.12e-172	InN	QKI
	8.96e-176	0.992117	0.986	0.895	1.67e-171	InN	CACNA1D
	4.75e-175	0.807106	0.695	0.199	8.86e-171	InN	LYPD6B
	2.07e-173	0.923854	0.754	0.292	3.85e-169	InN	SIPA1L2
	1.51e-172	0.912078	0.751	0.249	2.82e-168	InN	FIGN
	4.71e-172	0.909114	1	0.878	8.77e-168	InN	SYN3
	4.69e-170	0.85981	0.696	0.237	8.73e-166	InN	GRIP2
	2.71e-168	0.839953	0.982	0.706	5.04e-164	InN	PRKCA
	5.69e-166	0.88604	0.982	0.667	1.06e-161	InN	UNC13C
	9.91e-164	0.693168	0.613	0.17	1.85e-159	InN	IGSF3
	9.21e-163	0.74726	0.673	0.214	1.72e-158	InN	KIFC3
	5.09e-162	0.867017	0.653	0.198	9.48e-158	InN	GREM2
	2.41e-157	0.860273	0.978	0.64	4.5e-153	InN	CDH13
	4.59e-156	0.721982	0.998	0.971	8.55e-152	InN	GPM6A
	9.63e-155	0.801897	0.987	0.856	1.8e-150	InN	TMEM108
	3.23e-154	0.86291	0.74	0.258	6.02e-150	InN	VAV3
	4.06e-154	0.465026	0.42	0.065	7.56e-150	InN	PCOLCE2
	3.18e-153	0.832826	0.781	0.365	5.93e-149	InN	SLC6A1
	1.12e-152	0.717563	0.634	0.193	2.1e-148	InN	SMAD9
	1.63e-151	0.862601	0.949	0.737	3.04e-147	InN	RALGAPA2
	6.97e-150	0.841165	0.827	0.416	1.3e-145	InN	NPAS2
	1.61e-149	0.70896	0.997	0.971	3.01e-145	InN	DSCAM
	6.34e-146	0.794913	0.997	0.889	1.18e-141	InN	GALNT13
	2.02e-142	0.829962	0.979	0.848	3.77e-138	InN	FUT9
	3.84e-142	0.539082	0.537	0.128	7.16e-138	InN	TSPAN18
	5.81e-142	0.756507	0.99	0.858	1.08e-137	InN	HDAC9
	1.14e-141	0.436783	0.411	0.067	2.12e-137	InN	SMAD3
	2.14e-141	0.320643	0.315	0.034	4e-137	InN	SOX14
	3.52e-141	0.666891	0.628	0.195	6.56e-137	InN	LAMB1
	3.4e-140	0.73344	0.696	0.243	6.34e-136	InN	PTPRZ1
	5.03e-140	0.755169	0.842	0.391	9.36e-136	InN	GAD1
	2.09e-139	0.779242	0.994	0.931	3.9e-135	InN	SYN2
	4.85e-136	0.659319	1	0.962	9.05e-132	InN	SLC8A1
	1.04e-135	0.667364	0.586	0.165	1.93e-131	InN	HS3ST2
	3.18e-134	0.469796	0.53	0.119	5.93e-130	InN	CNKSR3
	2.42e-133	0.509053	0.744	0.226	4.5e-129	InN	RELN
	2.54e-133	0.711173	0.995	0.919	4.73e-129	InN	R3HDM1
	2.42e-132	0.759892	0.995	0.857	4.5e-128	InN	FRMPD4
	3.42e-131	0.77399	0.96	0.686	6.37e-127	InN	DSCAML1
	6.1e-131	0.701513	0.968	0.733	1.14e-126	InN	FAM135B
	9.28e-131	0.796424	0.77	0.426	1.73e-126	InN	B4GALT6
	2.03e-130	0.569657	1	0.985	3.78e-126	InN	LSAMP
	9.05e-130	0.770021	0.842	0.433	1.69e-125	InN	PTCHD4
	1.76e-129	0.715062	0.95	0.709	3.28e-125	InN	TSPAN5
	3e-125	0.435315	0.481	0.106	5.59e-121	InN	GATA3
	1.83e-123	0.615339	0.649	0.215	3.42e-119	InN	B3GLCT
	3.52e-122	0.399964	0.393	0.072	6.55e-118	InN	ANKRD33B
	9.7e-122	0.724725	0.7	0.296	1.81e-117	InN	BACH1
	1.9e-120	0.617949	0.954	0.54	3.53e-116	InN	FOXP2
	5.12e-120	0.63144	0.923	0.651	9.54e-116	InN	KIZ
	1.05e-119	0.632804	0.994	0.927	1.96e-115	InN	GRM5
	1.62e-119	0.914081	0.931	0.645	3.02e-115	InN	SDK1
	4.83e-119	0.569253	0.578	0.171	8.99e-115	InN	WLS
	4e-118	0.445509	0.391	0.079	7.45e-114	InN	VASH2
	3.3e-117	0.681469	0.994	0.867	6.15e-113	InN	CNTN4
	5.7e-116	0.786751	0.987	0.864	1.06e-111	InN	CNTNAP5
	1.49e-114	0.580133	0.994	0.926	2.78e-110	InN	CAMK2D
	1.62e-114	0.686259	0.962	0.666	3.02e-110	InN	RGS6
	2.17e-114	0.353132	0.348	0.06	4.05e-110	InN	RBM15-AS1
	4.18e-114	0.55336	0.393	0.077	7.8e-110	InN	NXPH2
	2.35e-111	0.670786	0.987	0.871	4.38e-107	InN	DOCK4
	1.06e-110	0.536745	0.49	0.136	1.98e-106	InN	SOX4
	1.16e-110	0.626773	0.516	0.159	2.17e-106	InN	ZEB1-AS1
	2.52e-110	0.624459	0.982	0.861	4.69e-106	InN	DOK6
	1.07e-108	0.538836	0.551	0.166	2e-104	InN	FBN2
	1.18e-108	0.332548	0.265	0.033	2.2e-104	InN	RANBP3L
	1.28e-107	0.625076	0.548	0.175	2.39e-103	InN	EDA
	1.17e-106	0.853536	0.422	0.11	2.19e-102	InN	LOC105371664
	2.3e-106	0.505113	0.542	0.18	4.28e-102	InN	KCNIP2
	4.4e-105	0.584101	0.994	0.896	8.21e-101	InN	FRMD5
	6.5e-105	0.530404	1	0.981	1.21e-100	InN	MDGA2
	2.62e-104	0.680704	0.883	0.587	4.88e-100	InN	GALNT18
	3.29e-104	0.559331	0.567	0.202	6.13e-100	InN	PMEPA1
	2.86e-103	0.528569	0.49	0.143	5.34e-99	InN	RAI14
	4.58e-102	0.612645	0.933	0.614	8.53e-98	InN	ARHGAP24
	8.05e-102	0.513396	0.997	0.945	1.5e-97	InN	CELF2
	9.15e-102	0.804358	0.591	0.248	1.7e-97	InN	GUCY1A1
	1.63e-100	0.587723	0.979	0.853	3.03e-96	InN	ATP2B2
	9.94e-100	0.640671	0.669	0.325	1.85e-95	InN	ADGRB1
	1.24e-99	0.354536	0.358	0.075	2.31e-95	InN	RASD2
	2.9e-99	0.590977	0.998	0.942	5.41e-95	InN	ROBO2
	3.5e-99	0.531234	0.591	0.198	6.52e-95	InN	SPON1
	1.04e-98	0.555979	0.963	0.824	1.94e-94	InN	RAP1GDS1
	1.8e-98	0.511432	0.998	0.957	3.35e-94	InN	CADM1
	5.15e-97	0.642706	0.73	0.404	9.6e-93	InN	MIR124-2HG
	3.13e-95	0.510542	0.478	0.146	5.83e-91	InN	HPCA
	4.32e-94	0.568813	0.914	0.612	8.05e-90	InN	CPNE4
	4.51e-94	0.581344	0.605	0.223	8.4e-90	InN	EPHA3
	2.27e-93	0.498626	0.644	0.238	4.23e-89	InN	PLCH1
	7.65e-93	0.3447	0.391	0.092	1.42e-88	InN	TRPC6
	1.31e-92	0.571151	0.655	0.277	2.44e-88	InN	PELI2
	6.13e-92	0.587304	0.944	0.786	1.14e-87	InN	PRICKLE1
	2.76e-90	0.65732	0.85	0.604	5.15e-86	InN	LRFN2
	1.14e-89	0.578261	0.773	0.433	2.12e-85	InN	ZNF608
	2.04e-89	0.820182	0.335	0.072	3.8e-85	InN	NPSR1
	6.64e-89	0.579774	0.819	0.509	1.24e-84	InN	FRMD3
	1.3e-87	0.445427	0.431	0.121	2.43e-83	InN	EPB41L4A
	2.65e-87	0.552695	0.783	0.445	4.93e-83	InN	PHACTR2
	3.6e-87	0.593257	0.863	0.612	6.7e-83	InN	GAREM1
	1.48e-86	0.418439	0.385	0.101	2.76e-82	InN	MAP3K20
	2.12e-86	0.400332	0.468	0.143	3.95e-82	InN	HTR2A
	2.49e-86	0.492847	0.994	0.954	4.64e-82	InN	LRRC4C
	1.21e-85	0.345722	0.359	0.086	2.25e-81	InN	PHF21B
	2.22e-85	0.331968	0.361	0.087	4.13e-81	InN	LMO1
	4.5e-85	0.530473	0.99	0.906	8.39e-81	InN	GRID1
	1.15e-84	0.54167	0.962	0.84	2.13e-80	InN	FMNL2
	6.1e-84	0.541766	0.958	0.825	1.14e-79	InN	KIAA1958
	8.64e-84	0.459502	0.511	0.185	1.61e-79	InN	PPP1R14C
	9.8e-84	0.42881	0.486	0.16	1.83e-79	InN	PLEKHG1
	6.64e-83	0.584086	0.741	0.427	1.24e-78	InN	CDR2
	1.27e-82	0.519248	0.545	0.218	2.36e-78	InN	TSHZ1
	2.11e-82	0.5354	0.95	0.757	3.94e-78	InN	MSRA
	1.03e-81	0.528894	0.861	0.62	1.91e-77	InN	ATP2B4
	2.29e-81	0.478585	0.992	0.955	4.27e-77	InN	MAGI1
	1.01e-80	0.372758	0.403	0.118	1.89e-76	InN	MINAR1
	1.74e-80	0.463829	0.92	0.707	3.25e-76	InN	ELMOD1
	3.14e-79	0.583214	0.92	0.677	5.86e-75	InN	GRIN2A
	7.6e-79	0.521394	0.96	0.743	1.42e-74	InN	PLCL1
	1.34e-78	0.568714	0.982	0.902	2.5e-74	InN	OSBPL6
	2.05e-78	0.466885	0.548	0.222	3.82e-74	InN	IPCEF1
	2.95e-78	0.551345	0.874	0.615	5.5e-74	InN	CACHD1
	1.09e-77	0.389616	0.39	0.111	2.04e-73	InN	PDLIM5
	1.55e-77	0.295098	0.318	0.074	2.9e-73	InN	JAG1
	3.56e-77	0.536334	0.984	0.864	6.63e-73	InN	ASTN2
	8.6e-77	0.375973	0.423	0.131	1.6e-72	InN	PKIB
	9.32e-77	0.580455	0.534	0.204	1.74e-72	InN	SEMA3E
	1.33e-76	0.53761	0.978	0.927	2.48e-72	InN	TNKS
	1.37e-76	0.433657	0.487	0.169	2.55e-72	InN	TANC1
	5.97e-76	0.338415	0.358	0.094	1.11e-71	InN	GNG12
	1.03e-75	0.415924	0.446	0.146	1.93e-71	InN	PLCE1
	1.44e-75	0.644198	0.583	0.26	2.69e-71	InN	SLC27A6
	3.59e-75	0.652767	0.906	0.661	6.7e-71	InN	TMTC2
	4.02e-75	0.522749	0.995	0.973	7.48e-71	InN	CSMD1
	1.84e-74	0.521155	0.954	0.809	3.43e-70	InN	PPM1L
	2.64e-74	0.407401	0.992	0.954	4.92e-70	InN	ERC2
	4.13e-74	0.430978	0.95	0.749	7.69e-70	InN	PSD3
	8.4e-74	0.463971	0.55	0.234	1.56e-69	InN	PLAGL1
	1.24e-73	0.530252	0.439	0.152	2.31e-69	InN	OSBPL3
	1.72e-73	0.320133	0.323	0.079	3.2e-69	InN	HRH1
	4.64e-73	0.400518	0.987	0.948	8.65e-69	InN	ARID1B
	4.44e-72	0.568578	0.612	0.305	8.28e-68	InN	VSTM2L
	4.68e-72	0.474919	0.978	0.885	8.73e-68	InN	SHANK2
	2.01e-71	0.631936	0.906	0.765	3.75e-67	InN	CEP112
	3.09e-71	0.39998	0.435	0.154	5.76e-67	InN	FNDC5
	8.19e-71	0.615519	0.778	0.541	1.53e-66	InN	GRK3
	8.27e-71	0.467668	0.861	0.562	1.54e-66	InN	CUX2
	4.79e-70	0.47745	0.583	0.247	8.92e-66	InN	SV2C
	2.03e-69	0.320085	0.294	0.069	3.78e-65	InN	BMP6
	2.34e-69	0.434893	0.55	0.229	4.37e-65	InN	IGSF21
	3.11e-69	0.49079	0.944	0.804	5.79e-65	InN	MAST4
	3.65e-69	0.498742	0.577	0.278	6.8e-65	InN	EEPD1
	6.94e-69	0.527293	0.775	0.484	1.29e-64	InN	XYLT1
	1.1e-68	0.501586	0.685	0.346	2.05e-64	InN	CACNB4
	1.86e-68	0.532557	0.911	0.665	3.46e-64	InN	PTPRT
	3.36e-68	0.509978	0.736	0.433	6.26e-64	InN	EPHA4
	7.38e-68	0.496774	0.744	0.43	1.37e-63	InN	NCALD
	5.63e-67	0.445828	0.898	0.611	1.05e-62	InN	SAMD5
	2.16e-66	0.700244	0.864	0.623	4.02e-62	InN	KCTD8
	4.12e-66	0.524793	0.698	0.415	7.68e-62	InN	ANTXR1
	1.24e-65	0.439909	0.5	0.205	2.31e-61	InN	MAPK4
	1.47e-65	0.515383	0.714	0.397	2.75e-61	InN	TRPC5
	1.83e-65	0.711278	0.861	0.655	3.41e-61	InN	LINC01414
	1.45e-64	0.460024	0.77	0.507	2.69e-60	InN	NOS1AP
	3.37e-64	0.316695	0.998	0.993	6.29e-60	InN	FGF14
	7.59e-64	0.4294	0.982	0.933	1.41e-59	InN	SLC4A10
	1.09e-63	0.471324	0.732	0.459	2.03e-59	InN	MCU
	1.88e-63	0.442892	0.875	0.688	3.5e-59	InN	ZFYVE28
	3.4e-63	0.315423	0.347	0.105	6.33e-59	InN	NR1D1
	3.49e-63	0.387677	0.473	0.185	6.51e-59	InN	KIRREL1
	7.49e-63	0.504239	0.652	0.358	1.4e-58	InN	DDAH1
	1.63e-62	0.307139	0.276	0.068	3.04e-58	InN	GNA14
	1.93e-62	0.401242	0.826	0.515	3.59e-58	InN	ALK
	2e-62	0.447253	0.923	0.782	3.73e-58	InN	KIAA1549L
	6.55e-62	0.329855	0.337	0.099	1.22e-57	InN	TRPC7
	8.34e-62	0.358215	0.979	0.765	1.55e-57	InN	SPOCK1
	5.77e-61	0.353438	0.997	0.954	1.08e-56	InN	IL1RAPL1
	5.98e-61	0.431721	0.912	0.775	1.11e-56	InN	NRG2
	1.03e-60	0.381011	0.458	0.184	1.92e-56	InN	DSEL
	1.97e-60	0.4826	0.872	0.668	3.67e-56	InN	BACH2
	2.18e-60	0.550963	0.535	0.266	4.06e-56	InN	GRIK1-AS2
	2.25e-60	0.41307	0.979	0.914	4.2e-56	InN	KHDRBS2
	5.45e-60	0.393287	0.919	0.781	1.02e-55	InN	NPTN
	1.07e-59	0.408924	0.957	0.864	1.99e-55	InN	GPR158
	1.44e-59	0.370284	0.867	0.572	2.69e-55	InN	PLD5
	1.6e-59	0.386169	0.984	0.891	2.99e-55	InN	UNC5C
	2.15e-59	0.478597	0.714	0.465	4.01e-55	InN	RGS7BP
	3.49e-59	0.340031	0.997	0.988	6.5e-55	InN	NRG3
	4.58e-59	0.46521	0.827	0.64	8.54e-55	InN	GRAMD1B
	1.96e-58	0.465922	0.668	0.408	3.65e-54	InN	TMEM260
	3.06e-58	0.305888	0.367	0.125	5.7e-54	InN	SBK1
	6.12e-58	0.400784	0.899	0.702	1.14e-53	InN	SFMBT2
	7.39e-58	0.344006	0.47	0.19	1.38e-53	InN	ELL2
	1.13e-57	0.344354	0.423	0.157	2.1e-53	InN	PVT1
	1.53e-57	0.478876	0.634	0.381	2.85e-53	InN	KLHL23
	1.56e-57	0.461978	0.746	0.455	2.91e-53	InN	RBMS3
	2.19e-57	0.406101	0.949	0.746	4.08e-53	InN	FLRT2
	2.66e-57	0.412478	0.484	0.199	4.96e-53	InN	FOXO1
	4.83e-57	0.35552	0.42	0.163	8.99e-53	InN	BEND7
	1.02e-56	0.399128	0.895	0.757	1.9e-52	InN	ARHGAP5
	1.11e-56	0.426486	0.952	0.861	2.06e-52	InN	HIVEP2
	1.22e-56	0.292022	1	0.994	2.28e-52	InN	FAM155A
	3.81e-56	0.402539	0.973	0.896	7.09e-52	InN	CDK14
	4.86e-56	0.432668	0.61	0.319	9.06e-52	InN	EPB41L2
	7.88e-56	0.454296	0.57	0.302	1.47e-51	InN	NCOA3
	8.09e-56	0.454164	0.78	0.572	1.51e-51	InN	ADARB1
	2.29e-55	0.425685	0.935	0.789	4.27e-51	InN	EML6
	3.6e-55	0.425238	0.431	0.184	6.7e-51	InN	SLC6A6
	4.94e-55	0.374125	0.973	0.885	9.2e-51	InN	PLCB4
	6.22e-55	0.30392	0.356	0.119	1.16e-50	InN	COL4A2
	7.16e-55	0.449491	0.642	0.391	1.33e-50	InN	LMO7
	9.59e-55	0.396242	0.968	0.858	1.79e-50	InN	CUX1
	3.04e-54	0.366651	0.989	0.946	5.67e-50	InN	DENND5B
	3.4e-54	0.499703	0.666	0.416	6.33e-50	InN	SLC12A5
	3.99e-54	0.362952	0.958	0.826	7.43e-50	InN	SLC24A2
	1.21e-53	0.371859	0.808	0.516	2.26e-49	InN	SOX5
	2.51e-53	0.451853	0.479	0.219	4.69e-49	InN	INSYN2B
	5.47e-53	0.465806	0.773	0.56	1.02e-48	InN	SH3RF3
	5.59e-53	0.344121	0.994	0.952	1.04e-48	InN	TRIM9
	4.12e-52	0.3863	0.871	0.64	7.69e-48	InN	ADCY8
	6.42e-52	0.330517	0.99	0.935	1.2e-47	InN	TNIK
	6.8e-52	0.374215	0.99	0.921	1.27e-47	InN	LINGO2
	8.52e-52	0.365956	0.92	0.683	1.59e-47	InN	CDH12
	2.04e-51	0.384303	0.505	0.241	3.8e-47	InN	SEZ6
	2.38e-51	0.335935	0.99	0.963	4.44e-47	InN	RERE
	4.41e-51	0.360176	0.994	0.953	8.22e-47	InN	OPCML
	1.57e-50	0.436946	0.837	0.639	2.92e-46	InN	PITPNC1
	3.1e-50	0.275414	0.26	0.073	5.77e-46	InN	LOC101927815
	4.44e-50	0.348193	0.435	0.176	8.28e-46	InN	PTN
	4.66e-50	0.315436	0.42	0.176	8.68e-46	InN	STRIP2
	5.96e-50	0.378508	0.963	0.847	1.11e-45	InN	KCNJ3
	6.8e-50	0.263224	0.321	0.106	1.27e-45	InN	PPFIBP2
	8.32e-50	0.433801	0.617	0.344	1.55e-45	InN	VLDLR-AS1
	1.39e-49	0.39955	0.372	0.141	2.6e-45	InN	MYO3B
	3.15e-49	0.421692	0.949	0.803	5.86e-45	InN	CA10
	3.7e-49	0.293715	0.901	0.698	6.9e-45	InN	KCNJ6
	9.91e-49	0.422486	0.559	0.298	1.85e-44	InN	AFF1
	4.24e-48	0.398531	0.545	0.297	7.89e-44	InN	MFHAS1
	6.54e-48	0.342101	0.946	0.757	1.22e-43	InN	CDH8
	7.16e-48	0.373609	0.482	0.237	1.34e-43	InN	CCSAP
	1.22e-47	0.360009	0.455	0.206	2.28e-43	InN	RTN4RL1
	1.43e-47	0.26713	0.356	0.131	2.66e-43	InN	SYT6
	1.92e-47	0.364023	0.904	0.795	3.58e-43	InN	ARHGEF11
	3.85e-47	0.339911	0.505	0.244	7.18e-43	InN	CACNA1G
	7.16e-47	0.361277	0.57	0.308	1.33e-42	InN	SYT7
	7.7e-47	0.337041	0.968	0.898	1.43e-42	InN	ZNF292
	8.73e-47	0.392398	0.863	0.712	1.63e-42	InN	ZDHHC14
	2.92e-46	0.418455	0.522	0.275	5.45e-42	InN	NREP
	2.98e-46	0.303883	0.377	0.144	5.55e-42	InN	CRNDE
	3.07e-46	0.417772	0.601	0.362	5.73e-42	InN	EML4
	3.7e-46	0.267482	0.275	0.084	6.9e-42	InN	MYO3A
	1.09e-45	0.330838	0.971	0.911	2.03e-41	InN	RASAL2
	1.21e-45	0.318981	0.363	0.14	2.25e-41	InN	TMCC3
	1.26e-45	0.362755	0.812	0.578	2.35e-41	InN	AFF2
	1.49e-45	0.395826	0.925	0.821	2.78e-41	InN	CACNA2D3
	1.69e-45	0.34358	0.441	0.207	3.14e-41	InN	MAP3K1
	3.22e-45	0.327057	0.564	0.279	6e-41	InN	BCL11A
	3.48e-45	0.321816	0.976	0.87	6.49e-41	InN	PDE4B
	4e-45	0.429206	0.855	0.667	7.46e-41	InN	CDH10
	1.83e-44	0.320111	0.992	0.966	3.41e-40	InN	UNC79
	1.9e-44	0.359552	0.986	0.933	3.54e-40	InN	GRIN1
	3.06e-44	0.307923	0.452	0.207	5.7e-40	InN	PDE9A
	6.23e-44	0.383815	0.805	0.651	1.16e-39	InN	SLC22A23
	9.21e-44	0.34884	0.957	0.867	1.72e-39	InN	NOL4
	1.56e-43	0.31349	0.877	0.66	2.91e-39	InN	PTPRO
	4.72e-43	0.289576	0.353	0.134	8.8e-39	InN	LOC101927480
	6.91e-43	0.327005	0.831	0.66	1.29e-38	InN	SESN3
	1.28e-42	0.332482	0.96	0.839	2.38e-38	InN	KCTD16
	1.9e-42	0.403289	0.358	0.145	3.54e-38	InN	AQP4-AS1
	2.57e-42	0.368722	0.867	0.755	4.78e-38	InN	ATP2C1
	3.92e-42	0.392929	0.665	0.433	7.31e-38	InN	TBC1D4
	1.61e-41	0.360924	0.551	0.303	3e-37	InN	GSG1L
	2.23e-41	0.260762	0.299	0.105	4.16e-37	InN	RBM20
	3.32e-41	0.362962	0.556	0.313	6.18e-37	InN	GLCE
	3.72e-41	0.342423	0.88	0.75	6.93e-37	InN	TIAM2
	7.32e-41	0.259182	0.986	0.858	1.36e-36	InN	UNC5D
	2.24e-40	0.321771	0.99	0.944	4.18e-36	InN	SRRM3
	3.06e-40	0.320608	0.981	0.958	5.7e-36	InN	TMEM178B
	5.72e-40	0.289474	0.891	0.667	1.07e-35	InN	LDB2
	8.72e-40	0.414005	0.594	0.38	1.62e-35	InN	PAG1
	1.15e-39	0.288282	0.383	0.16	2.14e-35	InN	UST
	1.26e-39	0.271754	0.989	0.961	2.35e-35	InN	GABRB3
	8.53e-39	0.409994	0.858	0.729	1.59e-34	InN	SH3GL2
	1.26e-38	0.394265	0.442	0.21	2.35e-34	InN	THSD4
	1.79e-38	0.258503	0.973	0.868	3.33e-34	InN	NPAS3
	2.01e-38	0.381074	0.874	0.729	3.74e-34	InN	CTTNBP2
	2.35e-38	0.327504	0.891	0.796	4.39e-34	InN	LYST
	3.95e-38	0.325227	0.494	0.26	7.36e-34	InN	ATP1B2
	1.21e-37	0.306509	0.968	0.891	2.25e-33	InN	GABBR2
	2.58e-37	0.407165	0.776	0.632	4.82e-33	InN	PAK5
	8.34e-37	0.264814	0.383	0.177	1.55e-32	InN	ELMO2
	1.07e-36	0.300563	0.906	0.753	2e-32	InN	GRIA3
	2.26e-36	0.276418	0.831	0.613	4.21e-32	InN	ZFHX4
	3.91e-36	0.37973	0.513	0.293	7.28e-32	InN	HMGCS1
	6.83e-36	0.408947	0.578	0.343	1.27e-31	InN	L3MBTL4
	1.28e-35	0.347802	0.613	0.409	2.39e-31	InN	SLC12A2
	2.5e-35	0.309076	0.414	0.196	4.66e-31	InN	SVIL
	3.53e-35	0.298413	0.411	0.197	6.58e-31	InN	ETV6
	3.71e-35	0.404581	0.548	0.362	6.92e-31	InN	PHOSPHO2-KLHL23
	6.65e-35	0.342418	0.805	0.665	1.24e-30	InN	ENSA
	8.54e-35	0.358239	0.57	0.352	1.59e-30	InN	DOK5
	8.89e-35	0.296109	0.39	0.188	1.66e-30	InN	KCTD2
	8.9e-35	0.374939	0.909	0.804	1.66e-30	InN	LARGE1
	1.69e-34	0.255461	0.995	0.918	3.16e-30	InN	NTM
	2.86e-34	0.325066	0.938	0.831	5.34e-30	InN	KLF12
	6.39e-34	0.321788	0.371	0.177	1.19e-29	InN	DHCR24
	1.16e-33	0.349462	0.933	0.839	2.17e-29	InN	MAGI3
	2.19e-33	0.311533	0.933	0.86	4.09e-29	InN	RNF130
	3.22e-33	0.279755	0.415	0.209	6e-29	InN	DIRAS2
	4e-33	0.250164	0.99	0.967	7.45e-29	InN	AKAP6
	1.56e-32	0.309077	0.812	0.698	2.9e-28	InN	DLGAP4
	1.71e-32	0.28997	0.452	0.245	3.18e-28	InN	RIMS3
	2.61e-32	0.266323	0.976	0.935	4.87e-28	InN	FMN2
	6.55e-32	0.315897	0.784	0.635	1.22e-27	InN	C1orf21
	7.66e-32	0.354247	0.551	0.348	1.43e-27	InN	SYT9
	7.81e-32	0.274066	0.982	0.953	1.45e-27	InN	SGIP1
	8.76e-32	0.334237	0.514	0.299	1.63e-27	InN	AMMECR1
	9.22e-32	0.309976	0.72	0.539	1.72e-27	InN	NUP93
	9.82e-32	0.375729	0.487	0.286	1.83e-27	InN	SLC16A10
	1.07e-31	0.33025	0.478	0.272	2e-27	InN	PPP1R16B
	3.28e-31	0.290533	0.457	0.238	6.12e-27	InN	LMO3
	1.93e-30	0.308772	0.481	0.286	3.59e-26	InN	ELOVL5
	2.32e-30	0.326548	0.788	0.665	4.31e-26	InN	SREBF2
	2.52e-30	0.275417	0.954	0.882	4.69e-26	InN	MLLT3
	8.39e-30	0.305037	0.511	0.316	1.56e-25	InN	CYTH1
	8.4e-30	0.316192	0.521	0.328	1.57e-25	InN	PACSIN2
	9.01e-30	0.275929	0.927	0.81	1.68e-25	InN	TBL1XR1
	9.94e-30	0.298568	0.784	0.588	1.85e-25	InN	ST6GALNAC3
	1.08e-29	0.337778	0.534	0.348	2.01e-25	InN	RAVER2
	1.1e-29	0.32625	0.548	0.348	2.04e-25	InN	PLXNC1
	1.31e-29	0.282716	0.538	0.329	2.44e-25	InN	KLHL5
	1.69e-29	0.254904	0.351	0.174	3.15e-25	InN	ZADH2
	2.05e-29	0.301855	0.756	0.548	3.83e-25	InN	MAML3
	3.77e-29	0.258983	0.757	0.512	7.03e-25	InN	PBX3
	5.95e-28	0.312652	0.257	0.108	1.11e-23	InN	LOC101929710
	8.04e-28	0.260006	0.941	0.88	1.5e-23	InN	ARHGAP32
	1.22e-27	0.251526	0.912	0.797	2.28e-23	InN	CNKSR2
	1.65e-27	0.318125	0.797	0.669	3.07e-23	InN	IRAK1BP1
	3.24e-27	0.296844	0.502	0.315	6.04e-23	InN	DHX57
	4.72e-27	0.275308	0.47	0.28	8.8e-23	InN	DLGAP3
	5.49e-27	0.277207	0.398	0.21	1.02e-22	InN	PPARG
	6.43e-27	0.301946	0.636	0.452	1.2e-22	InN	TIMP2
	1.47e-26	0.308109	0.572	0.383	2.74e-22	InN	PER3
	1.58e-26	0.251557	0.404	0.224	2.94e-22	InN	STX3
	1.61e-26	0.282423	0.989	0.97	3.01e-22	InN	DYNC1I1
	2.18e-26	0.255318	0.954	0.876	4.07e-22	InN	GARNL3
	2.46e-26	0.253374	0.375	0.194	4.58e-22	InN	ST6GAL2
	3.95e-26	0.304813	0.554	0.378	7.36e-22	InN	NEK11
	4.14e-26	0.26835	0.484	0.282	7.72e-22	InN	NRP2
	5.22e-26	0.276783	0.457	0.274	9.72e-22	InN	EXTL3
	5.51e-26	0.294745	0.474	0.283	1.03e-21	InN	KLHL13
	6.27e-26	0.307084	0.519	0.345	1.17e-21	InN	PWWP2A
	7.69e-26	0.278553	0.759	0.621	1.43e-21	InN	ATP2A2
	3.26e-25	0.283659	0.708	0.555	6.08e-21	InN	NAALAD2
	3.86e-25	0.299864	0.428	0.262	7.18e-21	InN	ITGB1
	4.49e-25	0.25145	0.899	0.801	8.37e-21	InN	PARP8
	5.58e-25	0.291395	0.575	0.418	1.04e-20	InN	N4BP2
	2.04e-24	0.281945	0.922	0.796	3.81e-20	InN	EFNA5
	4.98e-24	0.250874	0.858	0.747	9.28e-20	InN	SCD5
	5.92e-24	0.281248	0.629	0.466	1.1e-19	InN	PHTF2
	8.92e-24	0.345037	0.283	0.137	1.66e-19	InN	LTBP1
	1.24e-23	0.25819	0.527	0.341	2.31e-19	InN	GAS7
	6.19e-23	0.292069	0.92	0.781	1.15e-18	InN	TAFA2
	1.01e-22	0.251101	0.855	0.742	1.88e-18	InN	PHF21A
	1.16e-22	0.308886	0.901	0.78	2.16e-18	InN	LOC101927314
	3.97e-22	0.255875	0.524	0.351	7.39e-18	InN	RYBP
	5.71e-22	0.256568	0.396	0.233	1.06e-17	InN	SLITRK4
	6.25e-22	0.282105	0.741	0.616	1.17e-17	InN	ANKRD34C-AS1
	1.52e-21	0.269069	0.514	0.357	2.83e-17	InN	RARS2
	6.39e-21	0.313732	0.625	0.487	1.19e-16	InN	PPP2R1A
	1.9e-20	0.304599	0.891	0.801	3.54e-16	InN	KCNQ1OT1
	1.99e-20	0.316624	0.681	0.555	3.7e-16	InN	CARMIL1
	2.19e-20	0.256886	0.419	0.258	4.07e-16	InN	SRSF7
	2.29e-20	0.258639	0.621	0.455	4.27e-16	InN	ANKRD6
	2.77e-20	0.269826	0.534	0.378	5.17e-16	InN	HECTD2
	7.27e-20	0.285271	0.858	0.778	1.36e-15	InN	LINC01122
	7.65e-20	0.296095	0.511	0.364	1.42e-15	InN	SCN3B
	1.76e-19	0.454562	0.473	0.337	3.29e-15	InN	CCDC146
	4.88e-19	0.251166	0.53	0.382	9.1e-15	InN	CCDC14
	7.59e-19	0.275655	0.436	0.272	1.41e-14	InN	LMCD1-AS1
	1.15e-18	0.253792	0.503	0.354	2.14e-14	InN	FNIP2
	2.75e-18	0.303187	0.396	0.25	5.12e-14	InN	PPARGC1A
	5.31e-17	0.257605	0.404	0.266	9.9e-13	InN	UNC13B
	1.42e-15	0.256698	0.973	0.911	2.65e-11	InN	RYR2
	1.59e-15	0.253626	0.481	0.35	2.96e-11	InN	ZNF438
	4.77e-14	0.260564	0.489	0.359	8.89e-10	InN	MOB3B
	1.12e-13	0.265316	0.466	0.337	2.09e-09	InN	ADAMTS19
	8.36e-11	0.321645	0.534	0.419	1.56e-06	InN	FRAS1
	2.8e-10	0.319288	0.74	0.851	5.21e-06	InN	RASGEF1B
	2.84e-10	0.259641	0.455	0.351	5.29e-06	InN	STPG2
	0.0017746	0.309278	0.645	0.627	1	InN	INO80D
	0.00378068	0.408468	0.318	0.287	1	InN	SLC26A3
	0	1.25444	0.794	0.037	0	UnN2	PTPN3
	0	0.728726	0.423	0.006	0	UnN2	CASQ2
	2.02e-276	0.908845	0.68	0.04	3.77e-272	UnN2	GRID2IP
	9.34e-169	0.600283	0.33	0.012	1.74e-164	UnN2	SPTLC3
	2.56e-162	1.24514	0.814	0.134	4.78e-158	UnN2	CLMN
	4.2e-161	0.827537	0.454	0.031	7.82e-157	UnN2	PAMR1
	1.18e-157	0.762592	0.412	0.025	2.2e-153	UnN2	LINC02653
	5.24e-149	0.372652	0.376	0.021	9.76e-145	UnN2	CYP27C1
	1.6e-148	0.485366	0.381	0.022	2.97e-144	UnN2	CA12
	2.19e-144	1.15307	0.814	0.147	4.09e-140	UnN2	CNKSR3
	1.14e-143	0.838604	0.624	0.078	2.12e-139	UnN2	COL4A3
	1.06e-141	0.403115	0.335	0.017	1.97e-137	UnN2	ADGRG6
	9.69e-136	0.744685	0.572	0.066	1.81e-131	UnN2	COL4A4
	9.73e-136	1.01505	0.577	0.066	1.81e-131	UnN2	CCBE1
	1.49e-130	1.86965	0.918	0.267	2.79e-126	UnN2	RNF220
	6.05e-124	0.302342	0.299	0.015	1.13e-119	UnN2	CYP2J2
	5.91e-119	0.807258	0.495	0.056	1.1e-114	UnN2	LINC02133
	5.82e-118	0.628635	0.474	0.051	1.08e-113	UnN2	ATP10A
	2.29e-113	0.493865	0.454	0.048	4.27e-109	UnN2	STUM
	2.68e-110	0.397809	0.356	0.028	4.99e-106	UnN2	ABHD12B
	3.91e-108	2.0674	0.974	0.647	7.29e-104	UnN2	NTNG1
	1.02e-104	0.65683	0.438	0.05	1.91e-100	UnN2	LINC01482
	4.56e-102	1.06073	0.856	0.253	8.5e-98	UnN2	PPFIBP1
	4.03e-98	1.34627	0.835	0.247	7.51e-94	UnN2	ITPR2
	9.89e-98	0.410904	0.273	0.018	1.84e-93	UnN2	EDNRB
	5.89e-97	0.780424	0.541	0.087	1.1e-92	UnN2	PRKCH
	3.64e-96	0.324033	0.335	0.029	6.79e-92	UnN2	SMCO2
	1.19e-95	0.819273	0.639	0.122	2.22e-91	UnN2	PTK2B
	7.53e-95	0.788642	0.649	0.134	1.4e-90	UnN2	NPL
	8.2e-95	0.646025	0.557	0.093	1.53e-90	UnN2	RHOBTB1
	1.04e-91	1.05258	0.768	0.21	1.94e-87	UnN2	MARCHF3
	1.66e-91	1.19893	0.887	0.307	3.09e-87	UnN2	TCF7L2
	4.53e-91	0.25976	0.278	0.02	8.43e-87	UnN2	VANGL1
	1.04e-88	0.299925	0.309	0.027	1.94e-84	UnN2	CACNG5
	1.13e-86	0.291948	0.263	0.019	2.1e-82	UnN2	TMEM26
	1.27e-85	0.553634	0.505	0.082	2.37e-81	UnN2	NKD1
	3.3e-85	0.554313	0.546	0.093	6.14e-81	UnN2	PROX1
	1.5e-81	1.17263	0.943	0.728	2.8e-77	UnN2	CIT
	1.83e-81	0.79897	0.546	0.107	3.4e-77	UnN2	CD226
	1.44e-79	1.38918	0.907	0.414	2.68e-75	UnN2	FRAS1
	4.15e-79	0.633228	0.479	0.079	7.73e-75	UnN2	MLIP
	3.66e-76	0.504491	0.423	0.063	6.83e-72	UnN2	KITLG
	4.92e-76	0.431221	0.253	0.021	9.16e-72	UnN2	PLEKHG4B
	2.89e-75	0.612072	0.624	0.143	5.38e-71	UnN2	CPNE9
	4.35e-75	1.40749	0.938	0.599	8.1e-71	UnN2	FGF13
	4.79e-75	0.456922	0.381	0.053	8.94e-71	UnN2	RASSF3
	4.25e-74	0.40459	0.361	0.047	7.93e-70	UnN2	FAM20A
	1.03e-73	0.469411	0.438	0.07	1.92e-69	UnN2	RGS16
	1.31e-73	1.42975	0.521	0.11	2.43e-69	UnN2	TTN
	1.28e-72	1.56213	0.634	0.17	2.39e-68	UnN2	ADAMTSL1
	1.92e-72	1.3387	0.938	0.611	3.58e-68	UnN2	LINC00473
	2.28e-71	1.18324	0.995	0.949	4.24e-67	UnN2	LRRC7
	2.53e-71	0.386697	0.294	0.032	4.72e-67	UnN2	MYO18B
	2.23e-70	0.727628	0.505	0.1	4.15e-66	UnN2	TAFA4
	4.69e-69	0.680904	0.675	0.183	8.74e-65	UnN2	PRKG2
	5.6e-69	0.474899	0.351	0.048	1.04e-64	UnN2	CARD11
	1.02e-67	1.02822	0.706	0.221	1.9e-63	UnN2	THSD4
	1.37e-66	1.26115	0.948	0.632	2.55e-62	UnN2	PDE10A
	1.95e-66	0.8962	0.82	0.335	3.64e-62	UnN2	DGKH
	2.31e-65	1.18261	0.938	0.64	4.31e-61	UnN2	CPNE4
	3.18e-64	1.0894	0.892	0.566	5.92e-60	UnN2	FAM189A1
	4.37e-64	0.600855	0.423	0.076	8.15e-60	UnN2	DPYS
	4.78e-64	0.470814	0.325	0.044	8.91e-60	UnN2	UACA
	5.06e-64	0.543399	0.552	0.131	9.42e-60	UnN2	CPNE7
	5.6e-63	1.20013	0.974	0.773	1.04e-58	UnN2	INPP4B
	7.77e-62	0.964883	0.985	0.863	1.45e-57	UnN2	KCNQ3
	7.67e-61	0.863657	0.644	0.194	1.43e-56	UnN2	LOC105369438
	2.93e-60	0.394071	0.314	0.043	5.46e-56	UnN2	IL12RB2
	1.72e-58	0.923329	0.897	0.51	3.21e-54	UnN2	NR2F1-AS1
	4.43e-58	0.860249	0.923	0.719	8.25e-54	UnN2	MEF2A
	2.3e-57	0.932543	0.804	0.308	4.29e-53	UnN2	STXBP6
	4.82e-57	0.370069	0.258	0.03	8.98e-53	UnN2	SLC22A3
	5.52e-57	1.44591	0.912	0.627	1.03e-52	UnN2	CHRM3
	1.06e-56	0.752996	0.655	0.213	1.97e-52	UnN2	LINC02398
	1.12e-56	1.69973	0.835	0.458	2.09e-52	UnN2	FSTL4
	1.4e-55	0.649272	0.515	0.124	2.61e-51	UnN2	PRELID2
	1.67e-55	0.338232	0.381	0.068	3.11e-51	UnN2	LEMD1
	6.48e-55	0.694653	0.619	0.186	1.21e-50	UnN2	PLEKHG1
	1.16e-54	0.857887	0.969	0.797	2.15e-50	UnN2	MTUS2
	6.36e-54	0.517712	0.577	0.158	1.19e-49	UnN2	GLDN
	8.14e-54	0.950502	0.99	0.976	1.52e-49	UnN2	PTPRD
	9.5e-54	0.839313	0.716	0.255	1.77e-49	UnN2	MIR4435-2HG
	1.11e-53	0.606721	0.474	0.106	2.07e-49	UnN2	ETV1
	7.84e-53	0.571179	0.526	0.138	1.46e-48	UnN2	FBXO32
	9.53e-52	0.26497	0.253	0.032	1.78e-47	UnN2	BCHE
	1.79e-51	0.588109	0.665	0.208	3.33e-47	UnN2	WLS
	3.98e-51	1.00156	0.979	0.837	7.41e-47	UnN2	SCHIP1
	9.39e-51	0.819992	0.959	0.766	1.75e-46	UnN2	KCNC2
	2.72e-50	1.11887	0.897	0.628	5.06e-46	UnN2	ZNF385B
	3.56e-50	0.432273	0.526	0.142	6.63e-46	UnN2	SHISAL1
	1.75e-49	0.898795	0.985	0.947	3.27e-45	UnN2	NRCAM
	3.07e-49	0.637211	0.696	0.269	5.73e-45	UnN2	ILDR2
	2.64e-48	0.820725	0.995	0.975	4.92e-44	UnN2	CACNA1C
	1.48e-47	0.617694	0.66	0.237	2.76e-43	UnN2	CLTCL1
	2.69e-47	0.447063	0.294	0.048	5.01e-43	UnN2	SLC7A11
	2.12e-46	0.891939	0.974	0.827	3.95e-42	UnN2	HECW1
	7.92e-46	0.582154	0.603	0.186	1.48e-41	UnN2	ST8SIA6
	2.83e-45	0.926378	0.99	0.901	5.27e-41	UnN2	ATRNL1
	3.19e-45	0.862517	0.309	0.057	5.94e-41	UnN2	FSHR
	4.09e-45	0.879662	0.979	0.916	7.63e-41	UnN2	RASAL2
	6.94e-45	0.552572	0.474	0.131	1.29e-40	UnN2	ARHGAP10
	9.93e-45	0.579193	0.747	0.326	1.85e-40	UnN2	SYT7
	1.1e-44	0.766203	0.995	0.972	2.05e-40	UnN2	NAV3
	1.92e-44	0.533172	0.572	0.182	3.58e-40	UnN2	CACNG4
	1.93e-44	0.732648	0.804	0.414	3.59e-40	UnN2	CDKL5
	2.33e-44	0.659898	0.66	0.261	4.35e-40	UnN2	LOC100996709
	3.39e-44	0.903434	0.979	0.84	6.31e-40	UnN2	IQCJ-SCHIP1
	3.94e-44	0.805233	0.856	0.529	7.34e-40	UnN2	KCNH5
	1.49e-43	0.542684	0.557	0.161	2.77e-39	UnN2	TLL1
	1.84e-43	0.744908	0.825	0.456	3.44e-39	UnN2	NPAS2
	6.41e-42	0.593754	0.51	0.159	1.19e-37	UnN2	MAMDC2
	4.46e-41	0.309443	0.335	0.068	8.31e-37	UnN2	TXK
	4.56e-41	0.307835	0.351	0.075	8.5e-37	UnN2	RNF182
	1.11e-40	0.891057	0.964	0.872	2.08e-36	UnN2	FRMPD4
	2.63e-40	0.607732	0.675	0.256	4.89e-36	UnN2	B3GLCT
	3.16e-40	0.400667	0.521	0.156	5.9e-36	UnN2	MGLL
	7.03e-40	0.470201	0.567	0.189	1.31e-35	UnN2	WWC1
	7.41e-40	0.299108	0.351	0.075	1.38e-35	UnN2	SHOX2
	1.94e-39	0.565956	0.866	0.489	3.62e-35	UnN2	GAS2
	2.99e-39	1.14834	0.814	0.545	5.58e-35	UnN2	NXPH1
	4.46e-39	0.735831	0.964	0.823	8.32e-35	UnN2	RCAN2
	1.06e-38	0.583907	0.649	0.258	1.98e-34	UnN2	LRRN1
	3.81e-38	0.515785	0.438	0.121	7.09e-34	UnN2	HTR7
	6.06e-38	0.79836	0.649	0.278	1.13e-33	UnN2	RTTN
	6.07e-38	0.33541	0.397	0.1	1.13e-33	UnN2	NEXN
	6.95e-38	0.620402	0.773	0.357	1.3e-33	UnN2	FAR2
	1.03e-37	0.675037	1	0.956	1.93e-33	UnN2	ROBO1
	1.24e-37	0.524805	0.675	0.281	2.31e-33	UnN2	ABCA9
	3.04e-37	0.533166	0.572	0.21	5.67e-33	UnN2	AMOTL1
	4.78e-37	0.612204	0.995	0.981	8.91e-33	UnN2	PDE4DIP
	9.06e-37	0.665216	0.608	0.23	1.69e-32	UnN2	SV2B
	9.29e-37	0.890423	0.943	0.783	1.73e-32	UnN2	ENOX1
	1.23e-36	0.480899	0.531	0.18	2.28e-32	UnN2	ZNF423
	1.38e-36	0.6373	0.83	0.489	2.57e-32	UnN2	TMEM163
	2.92e-36	0.49603	0.567	0.197	5.45e-32	UnN2	TANC1
	4.95e-36	0.749741	0.711	0.326	9.23e-32	UnN2	MIR2052HG
	8.26e-36	0.644146	0.887	0.709	1.54e-31	UnN2	SCLT1
	8.24e-35	0.470614	0.268	0.053	1.54e-30	UnN2	RERGL
	7.44e-34	0.318927	0.438	0.126	1.39e-29	UnN2	DOCK5
	8.8e-34	0.561829	0.66	0.3	1.64e-29	UnN2	LOC101927151
	1.04e-33	0.805717	0.943	0.787	1.93e-29	UnN2	MGAT4C
	1.09e-33	0.704386	0.995	0.98	2.02e-29	UnN2	RORA
	1.6e-33	0.635551	0.851	0.612	2.99e-29	UnN2	PRKAG2
	3.5e-33	0.709674	0.969	0.936	6.52e-29	UnN2	KALRN
	4.12e-33	0.838302	0.923	0.792	7.67e-29	UnN2	SHISA9
	4.68e-33	0.757965	0.778	0.478	8.72e-29	UnN2	PHACTR2
	5.24e-33	0.444849	0.505	0.176	9.76e-29	UnN2	ATP11C
	1.29e-32	0.552893	1	0.988	2.41e-28	UnN2	NRG3
	1.78e-32	0.507126	0.644	0.3	3.32e-28	UnN2	CCDC136
	2.29e-32	0.593623	0.655	0.283	4.26e-28	UnN2	ARHGAP18
	4.56e-32	0.526059	0.696	0.322	8.49e-28	UnN2	RSU1
	9.08e-32	0.393057	0.588	0.236	1.69e-27	UnN2	LOC112268148
	1.81e-31	0.425112	0.505	0.182	3.38e-27	UnN2	SNX7
	2.22e-31	0.603551	0.969	0.855	4.13e-27	UnN2	SEZ6L
	4.33e-31	0.701966	0.99	0.979	8.07e-27	UnN2	PCDH9
	4.42e-31	0.37787	0.546	0.208	8.24e-27	UnN2	NSMF
	6.42e-31	0.604225	0.907	0.743	1.2e-26	UnN2	SRRM4
	7.68e-31	0.696803	0.825	0.593	1.43e-26	UnN2	CUX2
	1.14e-30	0.64068	0.49	0.184	2.12e-26	UnN2	ITGA9
	1.39e-30	0.303405	0.376	0.104	2.58e-26	UnN2	ANKRD33B
	2.89e-30	0.528954	0.794	0.537	5.39e-26	UnN2	ICA1
	3.49e-30	0.447635	0.577	0.226	6.49e-26	UnN2	PCP4
	4.71e-30	0.553971	0.649	0.31	8.78e-26	UnN2	ARL17B
	1.54e-29	0.397161	0.598	0.253	2.87e-25	UnN2	DOP1B
	2.8e-29	0.584482	0.763	0.49	5.23e-25	UnN2	SLC22A15
	3.96e-29	0.467785	0.959	0.86	7.38e-25	UnN2	ADAM23
	6.18e-29	0.506477	0.701	0.307	1.15e-24	UnN2	VAV3
	9.43e-29	0.622031	0.928	0.791	1.76e-24	UnN2	GALNT17
	1.05e-28	0.597186	0.603	0.275	1.96e-24	UnN2	MTRNR2L8
	1.41e-28	0.405588	0.294	0.075	2.63e-24	UnN2	COL23A1
	1.72e-28	0.295242	0.309	0.079	3.2e-24	UnN2	ITGA6
	2.75e-28	0.697494	0.531	0.228	5.13e-24	UnN2	LINC01902
	2.9e-28	0.427349	0.665	0.304	5.4e-24	UnN2	ITPR1
	3.76e-28	0.563965	0.938	0.834	7.01e-24	UnN2	ASAP1
	7.4e-28	0.42548	0.521	0.2	1.38e-23	UnN2	ARNTL2
	8.11e-28	0.588342	0.727	0.384	1.51e-23	UnN2	DDAH1
	1.48e-27	0.284122	0.407	0.129	2.76e-23	UnN2	TTC12
	1.62e-27	0.34473	0.485	0.183	3.02e-23	UnN2	ADGRA1
	4.78e-27	0.31643	0.32	0.087	8.92e-23	UnN2	SULF1
	4.97e-27	0.638509	0.974	0.931	9.26e-23	UnN2	DGKI
	6.02e-27	0.682575	0.959	0.918	1.12e-22	UnN2	XKR4
	7.1e-27	0.515399	0.588	0.278	1.32e-22	UnN2	INPP5A
	7.39e-27	0.407697	0.526	0.212	1.38e-22	UnN2	CLYBL
	7.52e-27	0.374696	0.335	0.1	1.4e-22	UnN2	CLIC5
	8.13e-27	0.553474	0.665	0.347	1.52e-22	UnN2	AKAP13
	1.65e-26	0.537779	0.737	0.411	3.07e-22	UnN2	VWC2
	2.03e-26	0.59989	0.902	0.673	3.79e-22	UnN2	PEX5L
	4.61e-26	0.543244	0.567	0.256	8.59e-22	UnN2	SYNPO2
	5.02e-26	0.351141	0.588	0.256	9.35e-22	UnN2	TMOD3
	5.15e-26	0.344865	0.531	0.211	9.59e-22	UnN2	NR2F1
	5.16e-26	0.264922	0.351	0.106	9.62e-22	UnN2	LRRC39
	5.83e-26	0.279456	0.418	0.142	1.09e-21	UnN2	RGS8
	6.02e-26	0.414383	0.557	0.226	1.12e-21	UnN2	RTN4RL1
	9.31e-26	0.309016	0.407	0.141	1.74e-21	UnN2	OPA3
	1.63e-25	0.464839	0.68	0.363	3.03e-21	UnN2	CEP70
	5.46e-25	0.45946	1	0.993	1.02e-20	UnN2	RIMS2
	7.03e-25	0.337177	0.624	0.281	1.31e-20	UnN2	EVA1C
	7.73e-25	1.04525	0.567	0.285	1.44e-20	UnN2	SHISA6
	8.42e-25	0.309011	0.32	0.092	1.57e-20	UnN2	TRPC3
	1.01e-24	0.549569	0.99	0.928	1.88e-20	UnN2	KCNIP4
	1.25e-24	0.593155	0.675	0.386	2.32e-20	UnN2	ABCA10
	1.75e-24	0.55746	0.469	0.186	3.26e-20	UnN2	CDH6
	2.09e-24	0.300528	0.459	0.169	3.9e-20	UnN2	DYSF
	3.77e-24	0.415552	0.552	0.248	7.03e-20	UnN2	DEPTOR
	3.78e-24	0.569007	1	0.992	7.05e-20	UnN2	ANKS1B
	3.94e-24	0.470964	0.943	0.875	7.35e-20	UnN2	WNK2
	4.01e-24	0.4304	0.814	0.556	7.47e-20	UnN2	TRMT9B
	4.5e-24	0.572584	0.598	0.271	8.38e-20	UnN2	OPRM1
	7.33e-24	0.498984	0.438	0.166	1.37e-19	UnN2	LOC101927560
	7.33e-24	0.498984	0.438	0.166	1.37e-19	UnN2	LINC01725
	9.46e-24	0.386076	0.732	0.39	1.76e-19	UnN2	CAMK2A
	2.37e-23	0.520677	0.835	0.658	4.42e-19	UnN2	PITPNC1
	2.92e-23	0.75293	0.943	0.875	5.45e-19	UnN2	DMD
	3.09e-23	0.455173	0.562	0.25	5.76e-19	UnN2	LOC101929563
	3.14e-23	0.367108	0.634	0.318	5.84e-19	UnN2	TMEM50B
	4.09e-23	0.451132	0.851	0.708	7.63e-19	UnN2	DLGAP4
	5.03e-23	0.372528	0.459	0.172	9.38e-19	UnN2	SNTG2
	5.65e-23	0.431083	0.995	0.986	1.05e-18	UnN2	CTNND2
	6.85e-23	0.38395	0.624	0.298	1.28e-18	UnN2	GRIN2D
	6.93e-23	0.427834	0.582	0.286	1.29e-18	UnN2	EXTL3
	1.02e-22	0.471914	0.954	0.899	1.9e-18	UnN2	GABBR2
	1.33e-22	0.739155	0.773	0.547	2.47e-18	UnN2	SOX5
	1.34e-22	0.606674	0.515	0.245	2.49e-18	UnN2	CDK6
	1.42e-22	0.306518	0.474	0.19	2.64e-18	UnN2	MGAT5B
	1.55e-22	0.558894	0.985	0.976	2.89e-18	UnN2	PDE4D
	1.81e-22	0.427385	0.686	0.383	3.37e-18	UnN2	KDM4B
	2.43e-22	0.40546	0.438	0.171	4.52e-18	UnN2	INSYN2A
	2.61e-22	0.301413	0.526	0.228	4.87e-18	UnN2	GSR
	3.4e-22	0.528684	0.629	0.327	6.33e-18	UnN2	CDH11
	4.57e-22	0.319434	0.402	0.152	8.52e-18	UnN2	LOC101929777
	6.28e-22	0.382068	0.562	0.253	1.17e-17	UnN2	IPCEF1
	6.89e-22	0.31764	0.541	0.24	1.28e-17	UnN2	PRAG1
	8.61e-22	0.478334	0.948	0.869	1.6e-17	UnN2	AEBP2
	8.78e-22	0.551328	0.99	0.965	1.64e-17	UnN2	PLEKHA5
	1.12e-21	0.407242	0.99	0.962	2.09e-17	UnN2	FGF12
	1.73e-21	0.26118	0.387	0.144	3.23e-17	UnN2	ELL
	2.03e-21	0.402175	0.613	0.313	3.77e-17	UnN2	PALM2AKAP2
	2.4e-21	0.502813	0.737	0.466	4.47e-17	UnN2	SASH1
	2.89e-21	0.255635	0.309	0.095	5.38e-17	UnN2	RASGRP1
	5.21e-21	0.255428	0.387	0.141	9.71e-17	UnN2	ANKRD24
	5.82e-21	0.366387	0.32	0.105	1.08e-16	UnN2	ABTB2
	6.38e-21	0.264176	0.253	0.07	1.19e-16	UnN2	OR3A2
	6.67e-21	0.962171	0.902	0.825	1.24e-16	UnN2	CNTN5
	8.1e-21	0.345966	0.474	0.206	1.51e-16	UnN2	PNPLA7
	8.61e-21	0.378836	0.588	0.289	1.6e-16	UnN2	GNG7
	1.1e-20	0.387252	0.644	0.349	2.06e-16	UnN2	KIAA1671
	1.31e-20	0.434615	0.979	0.972	2.44e-16	UnN2	AGBL4
	1.37e-20	0.373673	0.629	0.341	2.56e-16	UnN2	NMT2
	1.58e-20	0.901334	0.778	0.774	2.95e-16	UnN2	KIRREL3
	2.11e-20	0.652559	0.99	0.915	3.93e-16	UnN2	RBFOX1
	3.6e-20	0.409641	0.979	0.955	6.7e-16	UnN2	KCNMA1
	6.09e-20	0.281665	0.479	0.203	1.13e-15	UnN2	WIPF3
	6.12e-20	0.344491	0.701	0.377	1.14e-15	UnN2	JAM3
	7.34e-20	0.44846	0.768	0.52	1.37e-15	UnN2	LINC00937
	8.71e-20	0.479536	0.902	0.818	1.62e-15	UnN2	PTPN4
	8.83e-20	0.348003	0.582	0.293	1.65e-15	UnN2	DLGAP3
	1.37e-19	0.295877	0.351	0.129	2.55e-15	UnN2	LINC02082
	1.96e-19	0.377423	1	0.983	3.65e-15	UnN2	PCLO
	2e-19	0.388276	0.82	0.608	3.72e-15	UnN2	TIMM23B
	2.01e-19	0.415538	0.871	0.711	3.74e-15	UnN2	NELL2
	2.5e-19	0.276201	0.34	0.118	4.67e-15	UnN2	CREB5
	3.8e-19	0.553372	0.83	0.586	7.08e-15	UnN2	FOXP2
	3.94e-19	0.52412	0.933	0.902	7.34e-15	UnN2	UNC5C
	4.23e-19	0.462791	0.943	0.891	7.87e-15	UnN2	TENM4
	4.37e-19	0.450571	0.588	0.303	8.15e-15	UnN2	KCNN3
	6.13e-19	0.299493	0.397	0.161	1.14e-14	UnN2	WNT3
	1.15e-18	0.552433	0.804	0.644	2.13e-14	UnN2	SAMD5
	1.81e-18	0.300144	0.485	0.215	3.37e-14	UnN2	ETV6
	1.89e-18	0.252842	0.294	0.098	3.51e-14	UnN2	ACSS3
	2.05e-18	0.277936	0.598	0.273	3.82e-14	UnN2	SLC17A6
	2.59e-18	0.470558	0.464	0.211	4.83e-14	UnN2	SPRY4-AS1
	3.6e-18	0.410978	0.629	0.315	6.71e-14	UnN2	SLIT3
	3.63e-18	0.456047	0.773	0.676	6.77e-14	UnN2	SESTD1
	3.75e-18	0.357556	0.613	0.34	6.99e-14	UnN2	MTMR1
	3.85e-18	0.362498	0.485	0.237	7.17e-14	UnN2	ATAD2
	4.07e-18	0.269487	0.552	0.264	7.58e-14	UnN2	GRM4
	4.18e-18	0.347615	0.639	0.366	7.8e-14	UnN2	DNM2
	6.58e-18	0.420029	0.943	0.971	1.23e-13	UnN2	CACNA1B
	7.77e-18	0.279607	0.552	0.268	1.45e-13	UnN2	CACNA1G
	7.9e-18	0.310131	0.51	0.242	1.47e-13	UnN2	PITPNM2
	2.26e-17	0.583056	0.866	0.718	4.21e-13	UnN2	PCSK2
	2.31e-17	0.429922	0.928	0.932	4.3e-13	UnN2	EHBP1
	2.38e-17	0.445103	1	0.979	4.44e-13	UnN2	DPP6
	2.55e-17	0.402331	0.66	0.393	4.74e-13	UnN2	MEGF9
	2.73e-17	0.315341	0.562	0.293	5.09e-13	UnN2	ERGIC1
	2.97e-17	0.435757	1	0.993	5.53e-13	UnN2	CNTNAP2
	4.05e-17	0.343238	0.366	0.146	7.55e-13	UnN2	CHST8
	5.42e-17	0.376106	0.696	0.448	1.01e-12	UnN2	PPP4R4
	5.58e-17	0.307418	0.572	0.283	1.04e-12	UnN2	NECAB1
	5.63e-17	0.383873	0.985	0.96	1.05e-12	UnN2	CCDC88A
	6.26e-17	0.425768	0.918	0.857	1.17e-12	UnN2	KIAA0825
	7.11e-17	0.407679	0.768	0.627	1.33e-12	UnN2	KIAA0319
	8.08e-17	0.499562	0.856	0.638	1.5e-12	UnN2	TOX
	1.16e-16	0.326333	0.505	0.255	2.17e-12	UnN2	ABCA6
	1.38e-16	0.336403	0.464	0.224	2.56e-12	UnN2	RFLNA
	1.38e-16	0.336403	0.464	0.224	2.56e-12	UnN2	ZNF664-RFLNA
	1.42e-16	0.388301	0.68	0.413	2.64e-12	UnN2	MROH1
	1.57e-16	0.409584	0.716	0.462	2.93e-12	UnN2	NCALD
	1.65e-16	0.356696	0.799	0.603	3.08e-12	UnN2	TLK1
	1.86e-16	0.315159	0.649	0.361	3.47e-12	UnN2	UBAP2
	1.88e-16	0.329985	0.933	0.879	3.51e-12	UnN2	HSPA12A
	2.15e-16	0.351326	0.562	0.302	4e-12	UnN2	VCL
	2.51e-16	0.352005	0.959	0.924	4.67e-12	UnN2	AKAP9
	3.51e-16	0.46427	0.716	0.474	6.55e-12	UnN2	HS3ST5
	3.99e-16	0.282519	0.459	0.211	7.44e-12	UnN2	TMEM164
	6.28e-16	0.42137	0.979	0.88	1.17e-11	UnN2	CNTN4
	6.67e-16	0.294412	0.655	0.364	1.24e-11	UnN2	SYT9
	7.14e-16	0.590233	0.943	0.826	1.33e-11	UnN2	NKAIN2
	7.21e-16	0.381474	0.649	0.392	1.34e-11	UnN2	PDE7A
	8.05e-16	0.337321	0.588	0.329	1.5e-11	UnN2	TECPR2
	9.44e-16	0.454177	0.897	0.804	1.76e-11	UnN2	PRICKLE1
	9.62e-16	0.522	0.763	0.652	1.79e-11	UnN2	SH3KBP1
	9.63e-16	0.545789	0.325	0.133	1.8e-11	UnN2	LOC285626
	1.02e-15	0.334663	0.794	0.602	1.9e-11	UnN2	SLC4A8
	1.05e-15	0.299204	0.51	0.263	1.96e-11	UnN2	RIMS3
	1.33e-15	0.256587	0.309	0.119	2.48e-11	UnN2	CHST15
	1.38e-15	0.253627	0.99	0.95	2.58e-11	UnN2	CELF2
	1.45e-15	0.326261	0.716	0.468	2.71e-11	UnN2	CCAR1
	1.46e-15	0.32654	0.402	0.173	2.73e-11	UnN2	GPR149
	1.59e-15	0.351582	0.49	0.252	2.97e-11	UnN2	CFAP46
	1.99e-15	0.377591	0.727	0.5	3.7e-11	UnN2	FARP1
	2.08e-15	0.312374	0.567	0.319	3.88e-11	UnN2	CHKA
	2.28e-15	0.292858	0.582	0.317	4.26e-11	UnN2	ATP11A
	2.43e-15	0.355515	0.876	0.729	4.53e-11	UnN2	SHTN1
	2.71e-15	0.256374	0.438	0.206	5.04e-11	UnN2	CTNND1
	2.84e-15	0.318446	0.923	0.843	5.29e-11	UnN2	STRBP
	3.62e-15	0.342923	0.985	0.934	6.75e-11	UnN2	GRM5
	3.78e-15	0.290125	0.459	0.218	7.04e-11	UnN2	CXXC4-AS1
	4.52e-15	0.321899	0.479	0.233	8.42e-11	UnN2	NETO2
	4.99e-15	0.270165	0.711	0.437	9.29e-11	UnN2	MIR124-2HG
	5.29e-15	0.396847	0.825	0.704	9.86e-11	UnN2	PTPRJ
	6.79e-15	0.578749	0.897	0.832	1.27e-10	UnN2	PTPRM
	8.94e-15	0.298638	0.407	0.191	1.67e-10	UnN2	NT5DC3
	9.22e-15	0.261936	0.412	0.193	1.72e-10	UnN2	MCCC2
	9.62e-15	0.292604	0.485	0.244	1.79e-10	UnN2	ANKRD18A
	1.16e-14	0.293585	0.825	0.718	2.16e-10	UnN2	SH3PXD2A
	1.25e-14	0.272317	0.521	0.253	2.34e-10	UnN2	LOC101927394
	1.32e-14	0.3627	0.588	0.328	2.47e-10	UnN2	MEF2C-AS1
	1.48e-14	0.382916	0.979	0.965	2.76e-10	UnN2	CACNA1A
	1.58e-14	0.378667	0.49	0.256	2.94e-10	UnN2	SLC35D1
	1.68e-14	0.572514	0.794	0.681	3.13e-10	UnN2	BRINP1
	1.81e-14	0.327267	0.68	0.421	3.38e-10	UnN2	PGBD5
	1.85e-14	0.272956	1	0.998	3.45e-10	UnN2	FTX
	2.04e-14	0.266326	0.402	0.182	3.8e-10	UnN2	KCNK2
	2.18e-14	0.352371	0.871	0.766	4.06e-10	UnN2	ATP2C1
	2.93e-14	0.56452	0.505	0.286	5.46e-10	UnN2	ZBTB7C
	3.35e-14	0.321382	0.995	0.996	6.24e-10	UnN2	ANK2
	4.69e-14	0.272438	0.624	0.352	8.74e-10	UnN2	ANKRD7
	4.78e-14	0.272423	0.443	0.219	8.92e-10	UnN2	ANKRD27
	5.78e-14	0.294471	0.515	0.283	1.08e-09	UnN2	TPD52
	9.24e-14	0.251316	0.485	0.25	1.72e-09	UnN2	CYFIP1
	9.73e-14	0.297529	0.887	0.828	1.81e-09	UnN2	NFASC
	1.27e-13	0.329084	0.644	0.387	2.37e-09	UnN2	KIAA1549
	1.43e-13	0.359591	0.985	0.93	2.66e-09	UnN2	CDH18
	1.48e-13	0.340777	0.835	0.734	2.76e-09	UnN2	SLC8A3
	1.5e-13	0.374496	0.995	0.984	2.8e-09	UnN2	CTNNA2
	1.64e-13	0.351079	0.83	0.747	3.06e-09	UnN2	SUSD4
	1.65e-13	0.509544	0.711	0.575	3.08e-09	UnN2	ARID5B
	1.71e-13	0.338111	0.505	0.281	3.19e-09	UnN2	RAB37
	2.85e-13	0.463561	0.969	0.963	5.32e-09	UnN2	RGS7
	3.62e-13	0.260867	0.381	0.176	6.75e-09	UnN2	ADAMTS2
	4.02e-13	0.304021	0.99	0.972	7.49e-09	UnN2	AUTS2
	4.06e-13	0.255667	0.552	0.31	7.57e-09	UnN2	SNX24
	4.5e-13	0.432453	0.964	0.946	8.38e-09	UnN2	GRIN2B
	5.03e-13	0.274845	0.526	0.297	9.38e-09	UnN2	ADCY3
	5.08e-13	0.351683	0.691	0.507	9.47e-09	UnN2	LOC100130207
	5.94e-13	0.406034	0.887	0.811	1.11e-08	UnN2	APBB2
	6.07e-13	0.371541	0.99	0.983	1.13e-08	UnN2	MACROD2
	8.29e-13	0.253454	1	1	1.55e-08	UnN2	MALAT1
	8.39e-13	0.33926	0.948	0.934	1.56e-08	UnN2	CAMK2D
	8.55e-13	0.304582	0.907	0.843	1.59e-08	UnN2	PRICKLE2
	8.7e-13	0.37793	0.304	0.133	1.62e-08	UnN2	ADAM12
	8.93e-13	0.512387	0.943	0.893	1.66e-08	UnN2	SLC2A13
	8.94e-13	0.371986	0.799	0.715	1.67e-08	UnN2	AKAP12
	1.87e-12	0.26007	0.912	0.85	3.48e-08	UnN2	ZNF91
	1.92e-12	0.25048	0.582	0.346	3.58e-08	UnN2	PCNT
	2.01e-12	0.301977	0.603	0.368	3.75e-08	UnN2	ARHGEF3
	2.13e-12	0.253754	0.34	0.151	3.97e-08	UnN2	PRMT8
	2.36e-12	0.256385	0.588	0.347	4.4e-08	UnN2	GPATCH2
	2.74e-12	0.260357	0.598	0.36	5.1e-08	UnN2	ZNF133
	3.02e-12	0.394514	0.758	0.621	5.62e-08	UnN2	GALNT18
	3.28e-12	0.303558	0.902	0.823	6.11e-08	UnN2	TMEM232
	3.53e-12	0.385078	0.474	0.247	6.58e-08	UnN2	PDZRN4
	4.39e-12	0.288613	0.593	0.356	8.19e-08	UnN2	KIF13A
	4.43e-12	0.279395	0.577	0.353	8.25e-08	UnN2	PHF20
	4.44e-12	0.356235	0.814	0.761	8.28e-08	UnN2	FAM222B
	5.23e-12	0.298288	0.603	0.366	9.74e-08	UnN2	LINC02389
	6.51e-12	0.268616	0.83	0.74	1.21e-07	UnN2	GPR137C
	7.01e-12	0.253656	0.469	0.258	1.31e-07	UnN2	IPO11-LRRC70
	7.42e-12	0.313048	0.969	0.949	1.38e-07	UnN2	KCND2
	7.51e-12	0.272882	0.552	0.324	1.4e-07	UnN2	ABHD3
	7.52e-12	0.275387	0.459	0.246	1.4e-07	UnN2	CRB1
	7.6e-12	0.263485	0.974	0.985	1.42e-07	UnN2	MAPK10
	7.7e-12	0.28327	1	0.995	1.44e-07	UnN2	FAM155A
	8.58e-12	0.33271	0.902	0.918	1.6e-07	UnN2	OTUD7A
	9.69e-12	0.390238	0.845	0.779	1.81e-07	UnN2	TMTC1
	9.94e-12	0.299064	0.825	0.767	1.85e-07	UnN2	ROCK2
	1.07e-11	0.260153	0.562	0.339	1.99e-07	UnN2	GIPC1
	1.07e-11	0.427298	0.845	0.758	2e-07	UnN2	MYRIP
	1.11e-11	0.262841	0.268	0.109	2.07e-07	UnN2	CFAP299
	1.26e-11	0.294015	0.562	0.334	2.35e-07	UnN2	PLEKHA7
	1.42e-11	0.413602	0.784	0.734	2.65e-07	UnN2	LRRC49
	1.45e-11	0.261201	0.577	0.338	2.71e-07	UnN2	PLA2R1
	1.57e-11	0.259593	0.974	0.947	2.93e-07	UnN2	RIMS1
	1.6e-11	0.337711	0.722	0.577	2.97e-07	UnN2	ANKS1A
	1.85e-11	0.559095	0.943	0.866	3.45e-07	UnN2	EPHA6
	1.9e-11	0.338648	0.716	0.54	3.53e-07	UnN2	EPS15L1
	2.01e-11	0.299469	0.68	0.486	3.74e-07	UnN2	ARMC2
	2.28e-11	0.302375	0.923	0.912	4.25e-07	UnN2	MYO9A
	2.3e-11	0.337334	0.881	0.866	4.28e-07	UnN2	VWA8
	2.41e-11	0.30289	0.479	0.257	4.49e-07	UnN2	LRMDA
	2.42e-11	0.284444	0.722	0.519	4.5e-07	UnN2	SLC20A2
	2.62e-11	0.281409	1	0.987	4.89e-07	UnN2	CADM2
	3.07e-11	0.28147	1	0.998	5.72e-07	UnN2	NRXN1
	3.3e-11	0.420592	0.943	0.926	6.15e-07	UnN2	GRIP1
	3.52e-11	0.323144	0.763	0.645	6.57e-07	UnN2	MAML2
	3.6e-11	0.272781	0.876	0.756	6.7e-07	UnN2	BDP1
	3.89e-11	0.274102	0.649	0.441	7.25e-07	UnN2	RETREG1
	4.2e-11	0.571327	0.902	0.903	7.82e-07	UnN2	PLCB1
	5.75e-11	0.266628	0.5	0.283	1.07e-06	UnN2	ARHGEF28
	6.04e-11	0.390638	0.727	0.685	1.13e-06	UnN2	NIN
	6.24e-11	0.300618	0.959	0.902	1.16e-06	UnN2	FHIT
	7.62e-11	0.624386	0.861	0.874	1.42e-06	UnN2	TMEM108
	8.33e-11	0.661343	0.737	0.623	1.55e-06	UnN2	RYR3
	1.5e-10	0.319928	0.954	0.928	2.8e-06	UnN2	SNRPN
	1.62e-10	0.282852	0.964	0.841	3.02e-06	UnN2	GABRB2
	1.78e-10	0.277102	0.851	0.793	3.32e-06	UnN2	CLIP1
	2.04e-10	0.478627	0.763	0.668	3.79e-06	UnN2	ADCY8
	2.34e-10	0.334815	0.789	0.721	4.36e-06	UnN2	HLCS
	3.03e-10	0.339659	0.907	0.793	5.65e-06	UnN2	SLC44A5
	3.36e-10	0.264508	0.521	0.314	6.26e-06	UnN2	MTERF1
	3.68e-10	0.303564	0.794	0.631	6.86e-06	UnN2	RPH3A
	5.94e-10	0.257959	0.964	0.964	1.11e-05	UnN2	TRIO
	6.62e-10	0.250644	0.273	0.123	1.23e-05	UnN2	PRSS23
	7.46e-10	0.274644	0.876	0.843	1.39e-05	UnN2	POU2F1
	8.49e-10	0.2695	0.521	0.3	1.58e-05	UnN2	TOX3
	9.44e-10	0.303267	0.675	0.52	1.76e-05	UnN2	TRPS1
	9.65e-10	0.554393	0.814	0.718	1.8e-05	UnN2	SLC24A3
	9.65e-10	0.281804	0.557	0.36	1.8e-05	UnN2	LRRC3B
	1.03e-09	0.318042	0.387	0.22	1.92e-05	UnN2	RUNX2
	1.37e-09	0.261665	0.809	0.679	2.55e-05	UnN2	ADD3
	1.39e-09	0.34567	0.83	0.791	2.58e-05	UnN2	MED12L
	1.81e-09	0.269949	0.809	0.742	3.38e-05	UnN2	ANKRD44
	2.28e-09	0.269028	0.737	0.658	4.26e-05	UnN2	MRTFA
	2.99e-09	0.314067	0.747	0.674	5.56e-05	UnN2	SCFD2
	4.01e-09	0.278262	0.665	0.492	7.47e-05	UnN2	RGS7BP
	4.51e-09	0.280485	0.557	0.352	8.41e-05	UnN2	PLXNA2
	4.73e-09	0.250189	0.624	0.415	8.81e-05	UnN2	FAM184A
	5.21e-09	0.364413	0.418	0.245	9.71e-05	UnN2	SPON1
	6.37e-09	0.289164	0.727	0.622	0.000118792	UnN2	BICDL1
	7.68e-09	0.271173	0.887	0.785	0.000143183	UnN2	ATP2B1
	7.85e-09	0.299224	0.969	0.929	0.000146284	UnN2	LINGO2
	1.26e-08	0.251229	0.974	0.981	0.000234067	UnN2	ATP8A2
	1.3e-08	0.839955	0.773	0.799	0.000242062	UnN2	LHFPL3
	1.59e-08	0.402542	0.691	0.605	0.000295909	UnN2	AK5
	1.77e-08	0.256202	0.943	0.929	0.000329284	UnN2	PCNX2
	1.9e-08	1.02672	0.51	0.396	0.000353827	UnN2	COL25A1
	1.94e-08	1.09766	0.737	0.663	0.000361263	UnN2	ADARB2
	2.24e-08	0.277552	0.794	0.669	0.000417902	UnN2	SORCS3
	2.37e-08	0.427848	0.959	0.947	0.00044081	UnN2	GRM7
	2.76e-08	0.289823	0.577	0.395	0.000513436	UnN2	NEK11
	3.01e-08	0.314531	0.747	0.626	0.00056152	UnN2	ZMAT4
	3.43e-08	0.299865	0.68	0.563	0.000639164	UnN2	SIL1
	4.14e-08	0.280957	0.722	0.617	0.000771992	UnN2	KCND3
	4.58e-08	0.289432	0.923	0.906	0.000854319	UnN2	CDK14
	5.44e-08	0.274433	0.649	0.502	0.00101354	UnN2	ADCY1
	6.02e-08	0.314639	0.629	0.478	0.00112126	UnN2	LINC00894
	7.75e-08	0.253347	0.814	0.768	0.0014449	UnN2	KIAA0232
	9.81e-08	0.252026	0.923	0.879	0.00182814	UnN2	ASTN2
	1.09e-07	0.334723	0.948	0.922	0.00203135	UnN2	OXR1
	1.19e-07	0.479812	0.706	0.652	0.00221136	UnN2	CNTN3
	2.46e-07	0.615215	0.83	0.836	0.00458036	UnN2	CACNA2D3
	2.88e-07	0.401087	0.814	0.814	0.00536347	UnN2	KCNQ1OT1
	3.73e-07	0.298537	0.943	0.926	0.00694923	UnN2	LDLRAD4
	4.75e-07	0.251295	0.948	0.96	0.00885095	UnN2	ERC2
	5.06e-07	0.259312	0.68	0.537	0.0094349	UnN2	NOS1AP
	6.97e-07	0.273623	0.634	0.502	0.0129866	UnN2	KHDRBS3
	8.96e-07	0.259824	0.938	0.932	0.0166967	UnN2	DANT2
	1.19e-06	0.365343	0.866	0.844	0.0221462	UnN2	SLC24A2
	1.58e-06	0.436851	0.711	0.648	0.0294387	UnN2	CNTNAP4
	2.9e-06	0.281772	0.918	0.936	0.0540278	UnN2	NTRK2
	5.65e-06	0.255988	0.82	0.804	0.105226	UnN2	PCCA
	5.84e-06	0.26424	0.84	0.8	0.108805	UnN2	KIAA1549L
	6.43e-06	0.253624	1	0.997	0.119739	UnN2	MAGI2
	6.47e-06	0.257386	0.469	0.333	0.120541	UnN2	FRMD4B
	9.33e-06	0.256295	0.897	0.875	0.173793	UnN2	HDAC9
	1.46e-05	0.255752	0.851	0.857	0.271417	UnN2	HDAC8
	1.7e-05	0.308761	0.778	0.708	0.317541	UnN2	GRIN2A
	2.46e-05	0.345871	0.619	0.53	0.458432	UnN2	ZNF804B
	2.47e-05	0.340957	0.263	0.152	0.461197	UnN2	LTBP1
	3.48e-05	0.675169	0.644	0.619	0.648637	UnN2	GPC5
	5.99e-05	0.256435	0.871	0.862	1	UnN2	CCDC91
	9.17e-05	0.352564	0.809	0.829	1	UnN2	RNF150
	0.000110121	0.546324	0.691	0.668	1	UnN2	CHSY3
	0.000419028	0.251917	0.804	0.789	1	UnN2	KCNB2
	0.000710376	0.454308	0.778	0.795	1	UnN2	SPOCK1
	0.000825108	0.339383	0.495	0.402	1	UnN2	RERG
	0.00241326	0.283081	0.665	0.681	1	UnN2	EML5
	0.00324506	0.283332	0.629	0.611	1	UnN2	LIN7A
	6.08e-169	1.16861	0.337	0.012	1.13e-164	DaN	SLC6A3
	7.25e-137	1.81582	0.377	0.023	1.35e-132	DaN	TH
	1.12e-118	2.77674	0.349	0.023	2.08e-114	DaN	ALDH1A1
	1.21e-93	1.32145	0.4	0.044	2.26e-89	DaN	SLC18A2
	6e-82	2.20589	0.823	0.286	1.12e-77	DaN	TUBB2A
	9.45e-81	2.08127	0.994	0.725	1.76e-76	DaN	GAPDH
	2.97e-78	1.77269	0.909	0.433	5.54e-74	DaN	TUBA1A
	1.53e-76	1.01559	0.326	0.034	2.86e-72	DaN	PTGDS
	2.61e-76	1.8829	1	0.871	4.86e-72	DaN	HSP90AA1
	6.16e-71	1.90769	0.8	0.323	1.15e-66	DaN	NEFL
	7.36e-68	1.24192	0.937	0.533	1.37e-63	DaN	FTH1
	1.35e-66	1.55892	0.903	0.491	2.52e-62	DaN	CKB
	1.59e-65	1.3175	0.811	0.356	2.96e-61	DaN	UBB
	2.55e-65	1.7326	0.971	0.672	4.75e-61	DaN	TUBA1B
	1.7e-64	1.59329	0.983	0.823	3.17e-60	DaN	HSP90AB1
	1.97e-64	1.10126	0.789	0.319	3.67e-60	DaN	SRP14
	3.94e-64	1.17165	1	0.958	7.35e-60	DaN	RTN4
	1.81e-63	1.3242	0.754	0.296	3.37e-59	DaN	RAB3A
	3.47e-63	1.78951	0.994	0.892	6.47e-59	DaN	ATP1B1
	8.13e-62	1.1055	1	0.681	1.52e-57	DaN	PEBP1
	2.01e-61	1.32712	1	0.978	3.74e-57	DaN	MAP1B
	4.58e-60	1.33323	0.697	0.239	8.53e-56	DaN	HSPA8
	1.53e-59	1.0869	0.966	0.673	2.85e-55	DaN	ACTB
	3.54e-59	1.15311	0.966	0.64	6.6e-55	DaN	PSAP
	6.36e-58	1.32951	0.56	0.155	1.19e-53	DaN	NEFH
	1.02e-57	1.74282	0.96	0.777	1.9e-53	DaN	UCHL1
	6.58e-55	1.21466	0.977	0.78	1.23e-50	DaN	STMN2
	2.46e-54	0.53295	0.394	0.073	4.59e-50	DaN	SLC25A5
	4.41e-54	1.64217	0.457	0.104	8.22e-50	DaN	ALDOA
	2.14e-52	1.37896	0.971	0.709	3.99e-48	DaN	PKM
	4.71e-52	1.36207	0.794	0.414	8.79e-48	DaN	ACTG1
	5.18e-52	0.582925	0.28	0.038	9.65e-48	DaN	SLCO1A2
	1.85e-51	1.1286	0.714	0.304	3.45e-47	DaN	SOD1
	2.17e-51	1.50696	0.8	0.431	4.04e-47	DaN	MDH1
	3.03e-51	1.00554	0.743	0.35	5.64e-47	DaN	CFL1
	6.99e-51	1.08527	0.766	0.349	1.3e-46	DaN	SNCG
	7.06e-51	1.07377	0.743	0.341	1.32e-46	DaN	PGAM1
	3.98e-49	1.55331	0.669	0.276	7.42e-45	DaN	NEFM
	4.94e-49	1.11764	0.937	0.619	9.2e-45	DaN	SARAF
	8.07e-49	0.836342	0.611	0.21	1.5e-44	DaN	CHCHD2
	1.09e-48	0.756576	0.657	0.242	2.03e-44	DaN	SERF2
	1.56e-48	1.11137	0.674	0.278	2.92e-44	DaN	TUBB4B
	1.66e-48	1.16435	0.937	0.605	3.09e-44	DaN	THY1
	7.15e-48	0.477551	0.257	0.034	1.33e-43	DaN	PLLP
	1.08e-47	1.04419	0.709	0.308	2.01e-43	DaN	YWHAH
	2.19e-47	1.04531	0.594	0.205	4.09e-43	DaN	TUBA4A
	2.68e-47	0.90527	0.806	0.422	4.99e-43	DaN	UBC
	2.69e-47	1.33985	0.703	0.319	5.02e-43	DaN	LDHB
	3.79e-47	0.676751	0.377	0.078	7.06e-43	DaN	APOD
	8.01e-47	0.993177	0.777	0.416	1.49e-42	DaN	FTL
	1.4e-46	1.14344	0.691	0.321	2.6e-42	DaN	QDPR
	1.56e-46	0.850012	0.629	0.226	2.91e-42	DaN	PRDX1
	3.23e-46	0.935402	0.943	0.619	6.02e-42	DaN	SERINC1
	1.64e-45	0.949461	0.783	0.394	3.06e-41	DaN	TMSB4X
	2.21e-45	0.951991	0.617	0.23	4.12e-41	DaN	GHITM
	5.23e-45	1.17435	0.954	0.674	9.74e-41	DaN	ITM2B
	1.85e-44	1.192	0.606	0.229	3.44e-40	DaN	LDHA
	3.5e-44	0.931954	0.646	0.27	6.52e-40	DaN	PGK1
	4.66e-44	0.844956	0.651	0.268	8.69e-40	DaN	SLC25A3
	6.61e-44	1.05266	0.72	0.347	1.23e-39	DaN	BEX1
	2.01e-43	0.859839	0.943	0.639	3.75e-39	DaN	YWHAB
	3.35e-43	1.03551	0.903	0.583	6.25e-39	DaN	ENO2
	1.1e-42	0.933129	0.994	0.891	2.05e-38	DaN	CALM1
	1.15e-42	1.19201	0.669	0.303	2.15e-38	DaN	ENO1
	1.17e-42	0.881247	0.931	0.613	2.17e-38	DaN	CALM3
	1.4e-42	0.988438	0.749	0.386	2.61e-38	DaN	STMN1
	3.23e-42	0.946073	0.646	0.275	6.03e-38	DaN	VDAC1
	7.79e-42	0.985275	0.709	0.346	1.45e-37	DaN	ATP6V0E2
	1.89e-41	0.875103	0.651	0.275	3.53e-37	DaN	GPX4
	3.43e-41	1.09934	0.737	0.396	6.39e-37	DaN	TUBB
	4.04e-41	0.881744	0.64	0.264	7.52e-37	DaN	ATP6AP2
	4.16e-41	0.853098	1	0.983	7.75e-37	DaN	RTN3
	1.66e-40	1.0534	0.64	0.286	3.1e-36	DaN	TPI1
	2.82e-40	1.01456	0.789	0.452	5.25e-36	DaN	CLU
	5.42e-40	0.886394	0.96	0.687	1.01e-35	DaN	TERF2IP
	7.58e-40	0.924404	0.703	0.349	1.41e-35	DaN	DSTN
	1.44e-39	0.832427	0.331	0.069	2.69e-35	DaN	ATP1A3
	1.52e-39	0.740502	0.537	0.188	2.84e-35	DaN	RABAC1
	3.2e-39	0.858393	0.674	0.316	5.97e-35	DaN	COX4I1
	3.47e-39	0.805975	0.903	0.557	6.47e-35	DaN	EIF4A2
	3.5e-39	1.19817	0.549	0.2	6.53e-35	DaN	SPP1
	7.02e-39	0.801632	0.68	0.326	1.31e-34	DaN	VDAC3
	7.53e-39	1.24364	0.857	0.551	1.4e-34	DaN	NDRG4
	1.89e-38	0.779816	0.583	0.226	3.53e-34	DaN	NDUFA4
	3.51e-38	1.1396	0.909	0.596	6.54e-34	DaN	SCG2
	1.25e-37	1.0849	0.731	0.423	2.32e-33	DaN	ATP6V1B2
	1.25e-37	0.942722	0.691	0.374	2.32e-33	DaN	SKP1
	4.26e-37	0.656571	0.554	0.2	7.95e-33	DaN	RAN
	5.38e-37	0.671781	0.274	0.051	1e-32	DaN	CNDP1
	7.26e-37	0.637059	0.937	0.605	1.35e-32	DaN	SEC62
	7.78e-37	0.900749	0.64	0.311	1.45e-32	DaN	PPA1
	1.36e-36	0.753555	0.817	0.521	2.53e-32	DaN	APLP1
	2.22e-36	0.756354	0.686	0.342	4.14e-32	DaN	EID1
	2.4e-36	0.526011	0.366	0.091	4.48e-32	DaN	IDH3B
	2.66e-36	0.461167	0.257	0.044	4.96e-32	DaN	RPLP1
	4.02e-36	0.873666	0.669	0.342	7.5e-32	DaN	SCOC
	4.88e-36	0.977161	0.954	0.694	9.09e-32	DaN	PCSK1N
	6.03e-36	0.518807	0.274	0.052	1.12e-31	DaN	PPP1R14A
	7.5e-36	1.13046	0.72	0.375	1.4e-31	DaN	PEG10
	1.02e-35	0.737725	0.903	0.625	1.91e-31	DaN	MORF4L1
	1.43e-35	0.838929	0.971	0.751	2.67e-31	DaN	YWHAG
	2.9e-35	1.05439	0.663	0.328	5.41e-31	DaN	ATP6V0B
	5.6e-35	0.763362	0.726	0.387	1.04e-30	DaN	DYNLL1
	1.24e-34	0.399933	0.297	0.062	2.3e-30	DaN	ETFB
	1.45e-34	0.697423	0.486	0.165	2.7e-30	DaN	VDAC2
	2.73e-34	0.474361	0.366	0.094	5.08e-30	DaN	PFN1
	4.3e-34	0.777714	0.714	0.407	8.02e-30	DaN	EIF1
	5.13e-34	0.718874	0.88	0.612	9.55e-30	DaN	CANX
	9.78e-34	1.78832	0.451	0.148	1.82e-29	DaN	LINC00486
	9.93e-34	0.637914	0.503	0.18	1.85e-29	DaN	PPDPF
	1.03e-33	1.12602	0.754	0.469	1.92e-29	DaN	ACOT7
	1.25e-33	0.657576	0.491	0.177	2.32e-29	DaN	TUFM
	1.96e-33	0.682584	0.566	0.23	3.64e-29	DaN	COX7C
	3.42e-33	0.50809	0.451	0.144	6.37e-29	DaN	GSTP1
	4.92e-33	0.740758	0.543	0.21	9.17e-29	DaN	GNG3
	9.16e-33	0.649207	0.257	0.05	1.71e-28	DaN	C10orf90
	3.33e-32	0.63091	0.251	0.047	6.2e-28	DaN	CLDN11
	5.13e-32	0.741468	0.686	0.358	9.56e-28	DaN	BEX4
	1.47e-31	0.692989	0.583	0.272	2.75e-27	DaN	MAP1LC3B
	3.29e-31	0.760763	0.6	0.285	6.14e-27	DaN	TUBB4A
	3.59e-31	0.676169	0.514	0.207	6.69e-27	DaN	TKT
	4.2e-31	0.927064	0.703	0.417	7.83e-27	DaN	SCG5
	5.74e-31	0.797128	0.983	0.873	1.07e-26	DaN	PLD3
	6.25e-31	0.556885	0.411	0.13	1.16e-26	DaN	COPE
	7.91e-31	0.513967	0.4	0.122	1.47e-26	DaN	CD63
	9.03e-31	0.83236	0.663	0.382	1.68e-26	DaN	REEP5
	9.83e-31	1.81012	0.583	0.281	1.83e-26	DaN	PLP1
	1e-30	0.475264	0.263	0.054	1.87e-26	DaN	UQCRHL
	1.07e-30	0.640886	0.566	0.248	2e-26	DaN	TBCB
	1.19e-30	0.755854	0.531	0.22	2.22e-26	DaN	HINT1
	1.3e-30	0.622089	0.509	0.198	2.43e-26	DaN	SAP18
	2.29e-30	0.861834	0.446	0.158	4.27e-26	DaN	CNP
	3.28e-30	0.829226	0.486	0.185	6.1e-26	DaN	TUBB2B
	3.67e-30	0.800001	0.703	0.417	6.84e-26	DaN	PPIA
	3.9e-30	0.703265	0.566	0.253	7.27e-26	DaN	ATP6V1G1
	4.1e-30	0.671788	0.549	0.231	7.63e-26	DaN	ATP6V1F
	4.1e-30	0.845894	0.56	0.253	7.63e-26	DaN	ATP6V0D1
	5.16e-30	0.448984	0.366	0.104	9.62e-26	DaN	UQCRQ
	1.67e-29	0.656688	0.531	0.213	3.11e-25	DaN	GABARAPL2
	2.47e-29	0.678162	0.531	0.224	4.6e-25	DaN	NAP1L5
	2.78e-29	0.403671	0.303	0.074	5.18e-25	DaN	PSMB6
	4.85e-29	0.601512	0.526	0.216	9.04e-25	DaN	SLC25A6
	6.61e-29	0.528492	0.44	0.153	1.23e-24	DaN	COX7A2
	8.51e-29	0.54696	0.526	0.219	1.59e-24	DaN	PSMB5
	9.21e-29	0.90952	0.783	0.539	1.72e-24	DaN	KLC1
	1.15e-28	0.49951	0.309	0.079	2.14e-24	DaN	LGALS1
	1.2e-28	0.602382	0.971	0.784	2.23e-24	DaN	PJA2
	1.32e-28	0.733737	0.531	0.227	2.46e-24	DaN	SLC25A4
	1.38e-28	0.650844	0.389	0.124	2.57e-24	DaN	S100B
	1.48e-28	0.680585	0.52	0.216	2.75e-24	DaN	TMSB10
	2.18e-28	0.758924	0.617	0.309	4.06e-24	DaN	MAP1LC3A
	2.29e-28	0.76744	0.811	0.551	4.28e-24	DaN	TMEM59L
	2.49e-28	0.560126	0.429	0.148	4.64e-24	DaN	SH3BGRL3
	2.85e-28	0.581913	0.891	0.634	5.31e-24	DaN	YWHAE
	3.36e-28	0.601272	0.589	0.283	6.26e-24	DaN	EEF2
	3.74e-28	1.04648	0.446	0.166	6.96e-24	DaN	CRYAB
	4.06e-28	0.432003	0.343	0.097	7.57e-24	DaN	POLR2K
	4.87e-28	0.585498	0.88	0.599	9.07e-24	DaN	SPOCK2
	4.89e-28	0.672672	0.497	0.206	9.12e-24	DaN	MOAP1
	8.61e-28	0.672806	0.92	0.683	1.6e-23	DaN	CLTC
	9.72e-28	0.533432	0.434	0.155	1.81e-23	DaN	C4orf48
	1.31e-27	0.514919	0.503	0.198	2.44e-23	DaN	RNF187
	1.7e-27	0.731126	0.583	0.301	3.16e-23	DaN	ATP6V1E1
	1.88e-27	0.74862	0.623	0.336	3.51e-23	DaN	ARL6IP5
	2.05e-27	0.823785	0.611	0.33	3.81e-23	DaN	CEND1
	3.35e-27	0.706328	0.514	0.211	6.24e-23	DaN	ISCU
	3.68e-27	0.438454	0.343	0.1	6.85e-23	DaN	CUTA
	7.42e-27	0.541174	0.474	0.185	1.38e-22	DaN	COX5B
	8e-27	0.53567	0.531	0.229	1.49e-22	DaN	PITHD1
	1.19e-26	0.395746	0.251	0.054	2.22e-22	DaN	RPL10
	1.4e-26	0.564818	0.251	0.057	2.6e-22	DaN	MAG
	1.44e-26	0.547022	0.537	0.241	2.68e-22	DaN	DNAJA1
	2.06e-26	0.729568	0.531	0.245	3.83e-22	DaN	FBXO2
	3.95e-26	0.584596	0.474	0.199	7.36e-22	DaN	UQCR10
	4.13e-26	0.782408	0.983	0.965	7.7e-22	DaN	SNAP25
	5.55e-26	0.967491	0.354	0.113	1.03e-21	DaN	MOBP
	7.44e-26	0.439998	0.383	0.126	1.39e-21	DaN	S100A6
	7.65e-26	0.747011	0.669	0.411	1.43e-21	DaN	MTCH1
	9.68e-26	0.43768	0.371	0.122	1.8e-21	DaN	CFL2
	1.02e-25	0.582759	0.491	0.203	1.9e-21	DaN	SPCS1
	1.08e-25	0.684269	0.926	0.705	2.02e-21	DaN	SYP
	1.12e-25	0.598949	0.943	0.754	2.09e-21	DaN	KIF3A
	1.31e-25	0.698353	0.657	0.392	2.43e-21	DaN	CDC42
	1.72e-25	0.581096	0.349	0.113	3.21e-21	DaN	VAT1
	2.17e-25	0.512223	0.366	0.121	4.04e-21	DaN	CYC1
	2.79e-25	0.772979	0.514	0.24	5.19e-21	DaN	ACHE
	3.42e-25	0.742026	0.623	0.376	6.38e-21	DaN	PRKAR1A
	3.56e-25	0.47333	0.377	0.127	6.63e-21	DaN	NDUFB7
	3.75e-25	0.632264	0.829	0.601	6.99e-21	DaN	SYT11
	1.32e-24	0.591899	0.48	0.203	2.45e-20	DaN	CCDC85B
	1.52e-24	1.35613	0.446	0.182	2.84e-20	DaN	ST18
	1.64e-24	0.523416	0.994	0.938	3.06e-20	DaN	APP
	1.65e-24	0.655159	0.937	0.749	3.07e-20	DaN	FAIM2
	1.88e-24	0.335206	0.303	0.084	3.5e-20	DaN	NDUFAF3
	2.32e-24	0.372517	0.343	0.107	4.32e-20	DaN	PSMC5
	2.74e-24	0.729568	0.537	0.259	5.1e-20	DaN	B4GAT1
	2.78e-24	0.618904	0.931	0.729	5.18e-20	DaN	SV2A
	2.98e-24	0.829454	0.611	0.372	5.56e-20	DaN	INA
	3.18e-24	0.533464	0.251	0.062	5.93e-20	DaN	BCAS1
	3.37e-24	0.440034	0.343	0.109	6.28e-20	DaN	B2M
	3.43e-24	0.701297	0.611	0.359	6.39e-20	DaN	PTMA
	4.52e-24	0.552924	0.44	0.179	8.42e-20	DaN	MYL6
	6.27e-24	0.558369	0.497	0.226	1.17e-19	DaN	ATP6AP1
	7.09e-24	0.71766	0.566	0.296	1.32e-19	DaN	GOT1
	7.83e-24	1.02358	0.383	0.143	1.46e-19	DaN	TMEM144
	7.98e-24	0.618608	0.549	0.285	1.49e-19	DaN	FEZ1
	8.68e-24	0.849383	0.663	0.437	1.62e-19	DaN	PGRMC1
	9.77e-24	0.469955	0.457	0.185	1.82e-19	DaN	NDUFS5
	1.2e-23	0.620161	0.28	0.077	2.24e-19	DaN	SLC5A11
	1.22e-23	0.373957	0.343	0.11	2.28e-19	DaN	PHB
	1.44e-23	0.493671	0.463	0.198	2.68e-19	DaN	PARK7
	1.66e-23	0.699697	0.937	0.736	3.09e-19	DaN	SLC22A17
	2.09e-23	0.622255	0.8	0.564	3.9e-19	DaN	USP11
	2.85e-23	0.500861	0.434	0.175	5.3e-19	DaN	PSMD8
	3.15e-23	0.698971	0.571	0.314	5.87e-19	DaN	NSG1
	4.67e-23	0.368962	0.32	0.098	8.69e-19	DaN	POLR2L
	7.1e-23	0.546933	0.869	0.638	1.32e-18	DaN	MORF4L2
	9.72e-23	0.644733	0.943	0.799	1.81e-18	DaN	NDFIP1
	1.01e-22	0.675935	0.509	0.251	1.89e-18	DaN	OAT
	1.15e-22	0.491297	0.389	0.145	2.14e-18	DaN	RRAGA
	1.31e-22	0.444309	0.389	0.144	2.44e-18	DaN	FIS1
	1.64e-22	0.397224	0.274	0.072	3.05e-18	DaN	RPS15
	1.7e-22	0.641255	0.6	0.348	3.17e-18	DaN	RCN2
	1.9e-22	0.560265	0.469	0.202	3.54e-18	DaN	NDN
	2e-22	0.461133	0.446	0.187	3.73e-18	DaN	COPS8
	2.58e-22	0.753263	0.743	0.509	4.81e-18	DaN	RHBDD2
	2.99e-22	0.663828	0.56	0.303	5.57e-18	DaN	UQCRH
	3.37e-22	0.465765	0.394	0.153	6.28e-18	DaN	MDH2
	3.79e-22	0.531787	0.429	0.176	7.06e-18	DaN	MYL12B
	4.31e-22	0.591911	0.589	0.337	8.03e-18	DaN	CLTA
	5.56e-22	0.426789	0.337	0.112	1.04e-17	DaN	TIMM13
	8.14e-22	0.333158	0.303	0.093	1.52e-17	DaN	CCDC184
	9.48e-22	0.691577	0.68	0.474	1.77e-17	DaN	MGST3
	1.24e-21	0.507495	0.411	0.164	2.31e-17	DaN	PRDX5
	1.69e-21	0.46162	0.891	0.644	3.14e-17	DaN	TAX1BP1
	1.77e-21	0.346329	0.291	0.087	3.3e-17	DaN	COA3
	2e-21	0.368301	0.366	0.134	3.72e-17	DaN	TMED2
	2.33e-21	0.732221	0.977	0.957	4.34e-17	DaN	RTN1
	2.4e-21	0.595614	0.926	0.713	4.47e-17	DaN	GAP43
	2.56e-21	0.591339	0.697	0.473	4.76e-17	DaN	FKBP8
	2.77e-21	0.288165	0.269	0.075	5.17e-17	DaN	TOMM22
	3.1e-21	0.346081	0.297	0.091	5.78e-17	DaN	TMEM147
	3.22e-21	0.519914	0.886	0.68	6.01e-17	DaN	YWHAZ
	3.57e-21	0.556506	0.251	0.069	6.65e-17	DaN	DAAM2
	5.43e-21	0.590205	0.497	0.242	1.01e-16	DaN	ATP6V1D
	6.6e-21	0.527113	0.463	0.207	1.23e-16	DaN	CYCS
	7.33e-21	0.416586	0.389	0.151	1.37e-16	DaN	FAU
	7.91e-21	0.627203	0.491	0.243	1.47e-16	DaN	CMAS
	1.02e-20	0.29116	0.251	0.069	1.89e-16	DaN	NDUFB3
	1.02e-20	0.551009	0.434	0.194	1.9e-16	DaN	PINK1
	1.61e-20	1.19074	0.52	0.283	3e-16	DaN	SLC26A3
	1.66e-20	0.635569	0.531	0.283	3.09e-16	DaN	MLLT11
	1.8e-20	0.481752	0.411	0.168	3.36e-16	DaN	FKBP2
	2.36e-20	0.425268	0.314	0.107	4.39e-16	DaN	UBL5
	2.5e-20	0.45075	0.48	0.221	4.66e-16	DaN	MRFAP1
	2.82e-20	0.432651	0.383	0.149	5.26e-16	DaN	CCT7
	3.1e-20	1.37918	0.697	0.508	5.77e-16	DaN	MBP
	3.16e-20	0.50473	0.863	0.654	5.88e-16	DaN	HACD3
	3.27e-20	0.683529	0.943	0.835	6.09e-16	DaN	CPE
	3.27e-20	0.596307	0.594	0.366	6.09e-16	DaN	BSG
	3.45e-20	0.696409	0.589	0.376	6.42e-16	DaN	TAGLN3
	3.58e-20	0.528416	0.486	0.241	6.66e-16	DaN	CHCHD10
	3.71e-20	0.539515	0.509	0.263	6.92e-16	DaN	TPT1
	4.79e-20	1.40646	0.954	0.831	8.93e-16	DaN	RASGEF1B
	6.13e-20	0.500279	0.32	0.104	1.14e-15	DaN	RPL15
	8.46e-20	0.554795	0.76	0.554	1.58e-15	DaN	ATP6V1A
	1.08e-19	0.606877	0.943	0.753	2.01e-15	DaN	DDX24
	1.21e-19	0.722245	1	0.96	2.26e-15	DaN	GNAS
	1.31e-19	0.641777	0.509	0.281	2.43e-15	DaN	BNIP3
	1.9e-19	0.961763	0.794	0.623	3.54e-15	DaN	INO80D
	2.83e-19	0.516296	0.503	0.263	5.27e-15	DaN	EIF1B
	3.21e-19	0.495688	0.92	0.709	5.98e-15	DaN	PRNP
	3.4e-19	0.439886	0.263	0.079	6.33e-15	DaN	CD59
	3.98e-19	0.570339	0.531	0.306	7.42e-15	DaN	TMEM59
	4.38e-19	0.651561	0.634	0.433	8.17e-15	DaN	STMN3
	5.1e-19	0.415168	0.377	0.151	9.49e-15	DaN	LAMTOR5
	5.51e-19	0.44886	0.36	0.142	1.03e-14	DaN	COX5A
	9.74e-19	0.55291	0.417	0.195	1.82e-14	DaN	PFKM
	1.9e-18	0.411265	0.326	0.121	3.54e-14	DaN	PRPS1
	2.65e-18	0.340702	0.349	0.132	4.93e-14	DaN	RSL24D1
	3.89e-18	0.913232	0.389	0.177	7.25e-14	DaN	TF
	4.48e-18	0.590123	0.543	0.326	8.35e-14	DaN	HSPA9
	4.85e-18	0.557255	0.451	0.226	9.04e-14	DaN	MT3
	5.5e-18	0.710171	0.577	0.368	1.03e-13	DaN	PCMT1
	5.76e-18	0.587129	0.623	0.41	1.07e-13	DaN	RAB11A
	5.86e-18	0.476302	0.389	0.17	1.09e-13	DaN	GLUL
	5.89e-18	0.797748	0.931	0.734	1.1e-13	DaN	CALY
	6.49e-18	0.596748	0.514	0.286	1.21e-13	DaN	BEX2
	6.7e-18	0.338782	0.297	0.102	1.25e-13	DaN	ARF5
	6.71e-18	0.516889	0.543	0.321	1.25e-13	DaN	SUB1
	7.28e-18	0.540912	0.48	0.253	1.36e-13	DaN	SYNGR3
	7.91e-18	0.669432	0.566	0.354	1.47e-13	DaN	VPS35
	8.33e-18	0.876752	0.526	0.299	1.55e-13	DaN	SNCA
	9.13e-18	0.349605	0.297	0.105	1.7e-13	DaN	NDUFB11
	9.24e-18	0.486942	0.743	0.548	1.72e-13	DaN	G3BP2
	1.2e-17	0.59024	0.429	0.21	2.23e-13	DaN	CCT8
	1.21e-17	0.458433	0.423	0.199	2.25e-13	DaN	CACYBP
	1.37e-17	0.536015	0.417	0.199	2.55e-13	DaN	UQCRC1
	1.39e-17	0.608643	0.977	0.912	2.6e-13	DaN	PREPL
	1.57e-17	0.661385	0.583	0.392	2.93e-13	DaN	YWHAQ
	2.34e-17	0.843933	0.549	0.367	4.36e-13	DaN	ANXA6
	2.56e-17	0.460726	0.457	0.225	4.78e-13	DaN	TMA7
	2.72e-17	0.329486	0.343	0.132	5.06e-13	DaN	AURKAIP1
	2.83e-17	0.462687	0.389	0.171	5.28e-13	DaN	DYNLT3
	3.18e-17	0.365988	0.349	0.138	5.93e-13	DaN	PPIB
	3.32e-17	0.53326	0.817	0.605	6.18e-13	DaN	APLP2
	3.72e-17	0.445882	0.423	0.204	6.93e-13	DaN	ARHGDIA
	3.73e-17	0.531039	0.509	0.283	6.95e-13	DaN	EEF1A1
	3.83e-17	0.632601	0.549	0.344	7.14e-13	DaN	WBP2
	3.87e-17	0.517411	0.486	0.259	7.21e-13	DaN	TCEAL2
	4.04e-17	0.418512	0.349	0.142	7.53e-13	DaN	AKR1B1
	4.25e-17	0.483167	0.446	0.219	7.92e-13	DaN	COX6B1
	5.54e-17	0.449801	0.417	0.199	1.03e-12	DaN	CCT5
	5.76e-17	0.408169	0.274	0.094	1.07e-12	DaN	CSRP1
	5.79e-17	0.480368	0.474	0.247	1.08e-12	DaN	GRINA
	6.85e-17	0.756472	0.451	0.231	1.28e-12	DaN	CHGB
	7.33e-17	0.426337	0.366	0.154	1.37e-12	DaN	BEX5
	7.48e-17	0.323851	0.28	0.096	1.39e-12	DaN	ECH1
	7.75e-17	0.478934	0.429	0.21	1.44e-12	DaN	UBA52
	9.03e-17	0.559952	0.989	0.894	1.68e-12	DaN	DNAJC6
	1.03e-16	0.319733	0.303	0.111	1.92e-12	DaN	EIF3I
	1.05e-16	0.50128	0.903	0.694	1.95e-12	DaN	DKK3
	1.06e-16	0.497002	0.417	0.204	1.98e-12	DaN	PSMA7
	1.21e-16	0.364798	0.343	0.138	2.26e-12	DaN	ERP29
	1.68e-16	0.39849	0.36	0.157	3.13e-12	DaN	TALDO1
	1.8e-16	0.438877	0.337	0.135	3.35e-12	DaN	NDUFA1
	2.47e-16	0.478753	0.971	0.927	4.6e-12	DaN	DPYSL2
	2.5e-16	0.32764	0.274	0.096	4.67e-12	DaN	PDHB
	3.11e-16	0.386727	0.429	0.208	5.8e-12	DaN	EDF1
	3.14e-16	0.485044	0.474	0.258	5.84e-12	DaN	PEA15
	3.16e-16	0.342705	0.326	0.128	5.88e-12	DaN	MAGEH1
	4.13e-16	0.720582	0.291	0.112	7.69e-12	DaN	ENPP2
	4.14e-16	0.312391	0.309	0.117	7.72e-12	DaN	COPS7A
	4.15e-16	0.435145	0.874	0.671	7.74e-12	DaN	GDI1
	4.35e-16	0.508195	0.423	0.212	8.11e-12	DaN	NDUFS2
	4.4e-16	0.321557	0.354	0.146	8.2e-12	DaN	LAMTOR1
	5.02e-16	0.515125	0.451	0.244	9.35e-12	DaN	COX6C
	5.97e-16	0.369916	0.326	0.128	1.11e-11	DaN	HLA-A
	6.12e-16	0.541265	0.503	0.286	1.14e-11	DaN	SNU13
	7.84e-16	0.419122	0.417	0.208	1.46e-11	DaN	CYB5R3
	8.2e-16	0.401545	0.286	0.106	1.53e-11	DaN	RGS4
	1.07e-15	0.546608	0.914	0.784	2e-11	DaN	DYNC1H1
	1.45e-15	0.688668	0.554	0.378	2.7e-11	DaN	CISD1
	1.57e-15	0.370871	0.326	0.133	2.93e-11	DaN	LGALS3BP
	1.79e-15	0.501443	0.891	0.687	3.34e-11	DaN	SEZ6L2
	1.86e-15	0.454527	0.366	0.168	3.46e-11	DaN	AP2S1
	2.65e-15	0.506675	0.251	0.088	4.94e-11	DaN	UGT8
	2.81e-15	0.404541	0.834	0.648	5.23e-11	DaN	NCOA7
	2.92e-15	0.546711	0.6	0.424	5.44e-11	DaN	ATP1A1
	2.93e-15	0.493939	0.794	0.615	5.46e-11	DaN	OCIAD1
	3.31e-15	0.290773	0.274	0.1	6.17e-11	DaN	NDUFA2
	3.54e-15	0.324693	0.314	0.126	6.59e-11	DaN	NDUFS3
	3.96e-15	0.303305	0.263	0.094	7.38e-11	DaN	STEAP1B
	4.43e-15	0.33553	0.32	0.127	8.25e-11	DaN	NDUFB10
	4.68e-15	0.581581	0.446	0.235	8.72e-11	DaN	PPM1G
	5.56e-15	0.518548	0.48	0.284	1.04e-10	DaN	HSPD1
	6.05e-15	0.582239	0.657	0.477	1.13e-10	DaN	TSPYL1
	6.38e-15	0.318283	0.28	0.103	1.19e-10	DaN	PRELID1
	6.49e-15	0.312308	0.326	0.134	1.21e-10	DaN	SEC11C
	7.79e-15	0.32867	0.314	0.128	1.45e-10	DaN	SCAND1
	8.11e-15	0.379056	0.331	0.14	1.51e-10	DaN	C1orf122
	8.97e-15	0.602033	0.989	0.87	1.67e-10	DaN	DNER
	1.12e-14	0.539529	0.394	0.194	2.09e-10	DaN	MAGED2
	1.27e-14	0.455409	0.349	0.155	2.37e-10	DaN	GPX3
	1.34e-14	0.410652	0.897	0.727	2.49e-10	DaN	KIF1A
	1.38e-14	0.413161	0.411	0.203	2.56e-10	DaN	HSPA5
	2.13e-14	0.534738	0.914	0.757	3.96e-10	DaN	SCD5
	2.34e-14	0.446074	0.286	0.114	4.37e-10	DaN	PREX1
	2.57e-14	0.713987	0.52	0.354	4.79e-10	DaN	ACTR10
	2.93e-14	0.867577	0.497	0.287	5.46e-10	DaN	RNF220
	3e-14	0.439954	0.446	0.235	5.6e-10	DaN	UQCRB
	3.57e-14	0.550047	0.486	0.288	6.66e-10	DaN	PIN1
	4.14e-14	0.349614	0.309	0.129	7.71e-10	DaN	C1QBP
	4.17e-14	0.447139	0.451	0.251	7.77e-10	DaN	STRAP
	4.51e-14	0.464559	0.474	0.28	8.4e-10	DaN	CLTB
	5.93e-14	0.605251	0.469	0.284	1.1e-09	DaN	ABCA2
	6.56e-14	0.410562	0.354	0.168	1.22e-09	DaN	TCP1
	6.74e-14	0.419746	0.394	0.201	1.26e-09	DaN	SBDS
	8.2e-14	0.504644	0.589	0.409	1.53e-09	DaN	CIRBP
	1.11e-13	0.625317	0.589	0.443	2.07e-09	DaN	SNX10
	1.18e-13	0.321684	0.349	0.159	2.19e-09	DaN	THSD4-AS1
	1.26e-13	0.434777	0.817	0.622	2.35e-09	DaN	CAMK2N1
	1.3e-13	0.369362	0.326	0.143	2.42e-09	DaN	VBP1
	1.44e-13	0.528165	0.651	0.5	2.68e-09	DaN	PPP2R1A
	1.53e-13	0.472496	0.469	0.285	2.85e-09	DaN	GABARAPL1
	1.62e-13	0.28432	0.263	0.1	3.02e-09	DaN	C20orf27
	1.68e-13	0.405502	0.366	0.172	3.13e-09	DaN	TCEAL7
	1.69e-13	0.592592	0.594	0.465	3.16e-09	DaN	MAP1A
	2.01e-13	0.758441	0.509	0.352	3.75e-09	DaN	EEF1A2
	2.06e-13	0.42181	0.371	0.18	3.84e-09	DaN	USP5
	2.08e-13	0.295943	0.274	0.107	3.87e-09	DaN	AAMP
	2.15e-13	1.39646	0.48	0.31	4e-09	DaN	CTNNA3
	2.19e-13	0.419992	0.377	0.194	4.07e-09	DaN	NDUFS7
	2.67e-13	0.321463	0.286	0.116	4.98e-09	DaN	NHP2
	2.71e-13	0.480648	0.497	0.314	5.06e-09	DaN	TMEM30A
	2.76e-13	0.389984	0.32	0.141	5.14e-09	DaN	SLC25A11
	3.48e-13	0.450699	0.68	0.519	6.48e-09	DaN	VAPA
	3.76e-13	0.442353	0.84	0.686	7.01e-09	DaN	MAP4
	5.04e-13	0.486167	0.491	0.316	9.38e-09	DaN	CTSB
	5.26e-13	0.252923	0.263	0.1	9.8e-09	DaN	SMDT1
	5.73e-13	0.365654	0.349	0.164	1.07e-08	DaN	POMP
	5.99e-13	0.497002	0.726	0.571	1.12e-08	DaN	NAPB
	6.92e-13	0.404057	0.4	0.214	1.29e-08	DaN	CDC37
	8.86e-13	0.35727	0.349	0.17	1.65e-08	DaN	PRDX3
	9.62e-13	0.339378	0.343	0.163	1.79e-08	DaN	POLR2E
	1.28e-12	1.05371	0.817	0.627	2.38e-08	DaN	QKI
	1.37e-12	0.357788	0.366	0.186	2.56e-08	DaN	BCAP31
	1.39e-12	0.34331	0.286	0.119	2.59e-08	DaN	DCTN3
	1.57e-12	0.620796	0.691	0.537	2.92e-08	DaN	NCDN
	1.66e-12	0.403613	0.383	0.201	3.09e-08	DaN	CCT2
	1.82e-12	0.383448	0.32	0.15	3.4e-08	DaN	SUN2
	2.13e-12	0.96266	0.731	0.593	3.98e-08	DaN	LINGO1
	2.48e-12	0.362968	0.36	0.179	4.62e-08	DaN	EIF5A
	2.55e-12	0.480779	0.543	0.379	4.76e-08	DaN	SNCB
	2.61e-12	0.408541	0.309	0.139	4.86e-08	DaN	GSN
	2.62e-12	0.413667	0.366	0.188	4.89e-08	DaN	CCT6A
	3.25e-12	0.44662	0.394	0.213	6.05e-08	DaN	GUK1
	3.54e-12	0.411241	0.497	0.317	6.59e-08	DaN	SERINC3
	5.29e-12	0.326868	0.343	0.168	9.85e-08	DaN	CDIPT
	7.53e-12	0.317655	0.326	0.153	1.4e-07	DaN	SLC48A1
	8.13e-12	0.535426	0.554	0.391	1.51e-07	DaN	TSPAN7
	8.24e-12	0.297972	0.349	0.167	1.54e-07	DaN	TMEM160
	9.62e-12	0.386769	0.771	0.608	1.79e-07	DaN	HNRNPA2B1
	1.04e-11	0.296934	0.251	0.102	1.94e-07	DaN	PSMB3
	1.1e-11	0.340726	0.4	0.219	2.04e-07	DaN	VPS28
	1.26e-11	0.423491	0.543	0.388	2.34e-07	DaN	APBB1
	1.32e-11	0.486052	0.989	0.897	2.46e-07	DaN	KIF21A
	1.5e-11	0.463924	0.537	0.377	2.8e-07	DaN	PLEKHB2
	1.66e-11	0.474265	0.6	0.441	3.09e-07	DaN	NAP1L3
	1.66e-11	0.546241	0.651	0.52	3.1e-07	DaN	KIF5A
	1.88e-11	0.412797	0.669	0.546	3.5e-07	DaN	PODXL2
	1.98e-11	0.327006	0.297	0.137	3.68e-07	DaN	LSM4
	2.25e-11	0.483937	0.509	0.351	4.19e-07	DaN	RHEB
	2.26e-11	0.360072	0.274	0.122	4.21e-07	DaN	CYB5R1
	2.3e-11	0.29049	0.303	0.138	4.29e-07	DaN	LY6E
	2.52e-11	0.319638	0.28	0.125	4.7e-07	DaN	GYG1
	2.53e-11	0.36737	0.36	0.188	4.72e-07	DaN	TAF7
	3.06e-11	0.767611	0.286	0.133	5.71e-07	DaN	DOCK5
	3.74e-11	0.270026	0.286	0.126	6.97e-07	DaN	ARPC5L
	3.76e-11	0.424702	0.509	0.354	7e-07	DaN	HNRNPK
	3.96e-11	0.433676	0.806	0.645	7.37e-07	DaN	ATL1
	3.97e-11	0.288484	0.257	0.108	7.39e-07	DaN	PSMC4
	4.29e-11	0.541075	0.874	0.746	7.99e-07	DaN	VSNL1
	4.47e-11	0.27702	0.291	0.131	8.33e-07	DaN	UQCRFS1
	4.51e-11	0.283843	0.269	0.116	8.4e-07	DaN	SRSF9
	4.72e-11	0.486572	0.446	0.281	8.8e-07	DaN	UBE2V2
	5.08e-11	0.667801	0.566	0.439	9.47e-07	DaN	SERPINI1
	5.39e-11	0.320038	0.869	0.717	1e-06	DaN	RAB2A
	5.5e-11	0.441864	0.371	0.203	1.03e-06	DaN	PSMA4
	5.92e-11	0.33834	0.909	0.741	1.1e-06	DaN	NUCKS1
	6.54e-11	0.637493	0.829	0.668	1.22e-06	DaN	PRUNE2
	7.95e-11	0.505305	0.354	0.185	1.48e-06	DaN	MARCKSL1
	8.02e-11	0.437874	0.531	0.39	1.5e-06	DaN	TMBIM6
	9.03e-11	0.555102	0.64	0.425	1.68e-06	DaN	NEAT1
	9.46e-11	0.262908	0.274	0.123	1.76e-06	DaN	TIMM17A
	9.77e-11	0.251917	0.291	0.13	1.82e-06	DaN	OOEP
	9.96e-11	0.330427	0.309	0.15	1.86e-06	DaN	EMC7
	1.11e-10	0.321032	0.314	0.155	2.08e-06	DaN	GSTO1
	1.16e-10	0.304586	0.326	0.164	2.16e-06	DaN	UBXN6
	1.23e-10	0.396268	0.446	0.275	2.29e-06	DaN	TM2D3
	1.34e-10	0.441965	0.394	0.234	2.51e-06	DaN	CD81
	1.39e-10	0.271013	0.28	0.127	2.59e-06	DaN	DNAJB9
	1.44e-10	0.257546	0.28	0.127	2.67e-06	DaN	RNH1
	1.58e-10	0.62957	0.594	0.491	2.94e-06	DaN	PTPRN
	1.69e-10	0.354788	0.84	0.662	3.16e-06	DaN	SCAMP5
	1.82e-10	0.311485	0.354	0.188	3.38e-06	DaN	MZT2B
	1.82e-10	0.278108	0.251	0.108	3.39e-06	DaN	PUF60
	2.02e-10	0.349164	0.783	0.632	3.76e-06	DaN	CAPZB
	2.03e-10	0.343094	0.331	0.173	3.78e-06	DaN	HTRA1
	2.27e-10	0.409353	0.251	0.112	4.23e-06	DaN	NDRG1
	2.35e-10	0.32518	0.286	0.132	4.38e-06	DaN	TXN
	2.39e-10	0.422847	0.303	0.151	4.46e-06	DaN	SCD
	2.56e-10	0.270015	0.291	0.137	4.77e-06	DaN	TRMT112
	3.1e-10	0.328275	0.383	0.217	5.78e-06	DaN	LAMP1
	3.19e-10	0.400875	0.411	0.245	5.95e-06	DaN	NDUFV1
	3.36e-10	0.34584	0.914	0.782	6.26e-06	DaN	CLSTN1
	3.5e-10	0.332207	0.377	0.212	6.53e-06	DaN	OTUB1
	3.61e-10	0.409482	0.457	0.302	6.72e-06	DaN	ZFAND5
	3.76e-10	0.340826	0.44	0.264	7.01e-06	DaN	TMEM14A
	3.89e-10	0.475076	0.491	0.353	7.25e-06	DaN	SCRN1
	3.99e-10	0.453016	0.354	0.195	7.44e-06	DaN	LAMP2
	4.18e-10	0.347262	0.251	0.111	7.79e-06	DaN	NDUFA3
	4.19e-10	0.343307	0.354	0.192	7.8e-06	DaN	CTSF
	4.2e-10	0.488897	0.474	0.331	7.82e-06	DaN	SUCLA2
	4.68e-10	0.325121	0.823	0.678	8.73e-06	DaN	DDX5
	5.79e-10	0.535161	0.509	0.389	1.08e-05	DaN	RAC1
	6.09e-10	0.317054	0.331	0.173	1.13e-05	DaN	PRDX6
	6.12e-10	0.445903	0.509	0.386	1.14e-05	DaN	PTGES3
	6.49e-10	0.362505	0.343	0.186	1.21e-05	DaN	NDUFB2
	6.97e-10	0.691353	0.491	0.373	1.3e-05	DaN	TMEM165
	7.01e-10	0.339756	0.811	0.611	1.31e-05	DaN	PNMA2
	8.2e-10	0.297488	0.354	0.192	1.53e-05	DaN	C4orf3
	8.74e-10	0.411878	0.394	0.241	1.63e-05	DaN	ARHGDIG
	9.96e-10	0.468319	0.474	0.336	1.86e-05	DaN	DYNLRB1
	1e-09	0.62581	0.383	0.211	1.87e-05	DaN	ZEB2
	1.18e-09	0.429103	0.88	0.641	2.19e-05	DaN	ELAVL2
	1.2e-09	0.418464	0.417	0.253	2.24e-05	DaN	IDI1
	1.2e-09	0.449038	0.457	0.305	2.24e-05	DaN	SCG3
	1.25e-09	0.314912	0.286	0.14	2.32e-05	DaN	RANBP6
	1.27e-09	0.353393	0.491	0.338	2.36e-05	DaN	ARPP19
	1.4e-09	0.372232	0.966	0.915	2.61e-05	DaN	TRIM2
	1.4e-09	0.265372	0.269	0.128	2.61e-05	DaN	TMEM126B
	1.56e-09	0.349024	0.331	0.181	2.91e-05	DaN	ALDH2
	1.72e-09	0.322433	0.891	0.717	3.21e-05	DaN	SON
	1.73e-09	0.367543	0.406	0.245	3.23e-05	DaN	SSB
	1.76e-09	0.337674	0.36	0.205	3.27e-05	DaN	FKBP4
	1.77e-09	0.397691	0.806	0.644	3.3e-05	DaN	PHYHIPL
	1.87e-09	0.446454	0.977	0.893	3.49e-05	DaN	STXBP1
	1.9e-09	0.267965	0.309	0.154	3.54e-05	DaN	NDUFB9
	1.92e-09	0.510799	0.383	0.229	3.58e-05	DaN	CLDND1
	2.11e-09	0.42539	0.451	0.311	3.93e-05	DaN	DYNLL2
	2.11e-09	0.407736	0.514	0.389	3.93e-05	DaN	TXNRD1
	2.21e-09	0.364825	0.354	0.194	4.11e-05	DaN	AP1S2
	2.25e-09	0.461808	0.251	0.12	4.19e-05	DaN	FAM107B
	2.4e-09	0.298603	0.309	0.155	4.47e-05	DaN	BTF3
	2.6e-09	0.308737	0.383	0.222	4.85e-05	DaN	HCFC1R1
	2.7e-09	0.326965	0.349	0.194	5.04e-05	DaN	RFK
	2.89e-09	0.419041	0.446	0.299	5.39e-05	DaN	EPDR1
	3.04e-09	0.36198	0.926	0.773	5.66e-05	DaN	PRKAR1B
	3.41e-09	0.288907	0.303	0.154	6.36e-05	DaN	TCEAL6
	3.51e-09	0.46852	0.52	0.392	6.53e-05	DaN	DNAJB6
	3.91e-09	0.411085	0.457	0.313	7.29e-05	DaN	APOO
	4.08e-09	0.277551	0.349	0.195	7.61e-05	DaN	TCEA2
	4.13e-09	0.440365	0.549	0.429	7.7e-05	DaN	CLIP3
	4.19e-09	0.476062	0.6	0.51	7.81e-05	DaN	LPGAT1
	4.44e-09	0.290528	0.286	0.141	8.27e-05	DaN	SNRPD2
	4.97e-09	0.423359	0.389	0.246	9.27e-05	DaN	DCTN2
	5.54e-09	0.363327	0.417	0.263	0.000103319	DaN	NDUFA5
	5.77e-09	0.314365	0.371	0.216	0.000107438	DaN	SRP9
	6.41e-09	0.442645	0.434	0.295	0.000119395	DaN	ASAH1
	6.58e-09	0.520692	0.463	0.342	0.00012253	DaN	SULT4A1
	6.59e-09	0.511869	0.6	0.474	0.000122771	DaN	PGM2L1
	7.03e-09	0.37877	0.349	0.2	0.000130912	DaN	CST3
	1.18e-08	0.407167	0.491	0.365	0.000219221	DaN	ARF1
	1.19e-08	0.349857	0.366	0.211	0.000221963	DaN	ITM2C
	1.22e-08	0.268344	0.263	0.128	0.000227559	DaN	PCBD1
	1.42e-08	0.313312	0.366	0.218	0.000264079	DaN	ROGDI
	1.72e-08	0.324758	0.28	0.145	0.000320819	DaN	COX7B
	1.98e-08	0.439633	0.463	0.343	0.000368096	DaN	PAFAH1B2
	2e-08	0.29027	0.32	0.178	0.000372421	DaN	NENF
	2.08e-08	0.417078	0.389	0.255	0.000387752	DaN	ACTR1A
	2.23e-08	0.409785	0.429	0.303	0.000415182	DaN	XRCC6
	2.4e-08	0.338052	0.349	0.207	0.000447404	DaN	ACLY
	2.74e-08	0.326476	0.343	0.202	0.000510517	DaN	OAZ2
	2.86e-08	0.278235	0.314	0.177	0.000532609	DaN	ARL1
	3.23e-08	0.406506	0.583	0.494	0.000602089	DaN	NAP1L4
	3.7e-08	0.346514	0.36	0.224	0.00068996	DaN	DLD
	4.02e-08	0.427088	0.886	0.675	0.000748469	DaN	PEX5L
	4.62e-08	0.381979	0.417	0.289	0.000861543	DaN	NAP1L2
	4.68e-08	0.325819	0.429	0.29	0.000872437	DaN	IDH3A
	4.73e-08	0.439728	0.337	0.204	0.000880573	DaN	SDCBP
	4.91e-08	0.410426	0.766	0.636	0.000914979	DaN	TMEM130
	5.15e-08	0.367898	0.726	0.596	0.0009599	DaN	ACSL3
	6.67e-08	0.37231	0.417	0.28	0.00124376	DaN	IMMT
	7.3e-08	0.380815	0.44	0.31	0.00135997	DaN	EIF4G2
	9.36e-08	0.297951	0.371	0.236	0.00174372	DaN	RAD23A
	9.51e-08	0.489153	0.869	0.73	0.00177151	DaN	SHTN1
	1.14e-07	0.280476	0.291	0.16	0.00211601	DaN	FARSA
	1.17e-07	0.279645	0.914	0.787	0.00217313	DaN	CYFIP2
	1.39e-07	0.468467	0.303	0.179	0.00259811	DaN	CERCAM
	1.41e-07	0.543003	0.383	0.26	0.00262865	DaN	FDPS
	1.5e-07	0.306046	0.343	0.21	0.00280033	DaN	ENDOD1
	1.54e-07	0.298092	0.32	0.186	0.00286471	DaN	HNRNPH2
	1.57e-07	0.357916	0.429	0.306	0.00292766	DaN	AMD1
	1.71e-07	0.304583	0.314	0.182	0.0031799	DaN	CYSTM1
	1.8e-07	0.269549	0.286	0.158	0.00336161	DaN	NDUFA8
	2.1e-07	0.505219	0.263	0.138	0.00392214	DaN	KCNH8
	2.33e-07	0.28355	0.354	0.219	0.00434445	DaN	C12orf76
	2.65e-07	0.453645	0.486	0.413	0.0049382	DaN	RAB6B
	3.28e-07	0.490504	0.297	0.162	0.0061058	DaN	PDE1C
	3.32e-07	0.312908	0.411	0.278	0.00619588	DaN	GDI2
	3.34e-07	0.308737	0.366	0.238	0.00623278	DaN	GOT2
	3.57e-07	0.288405	0.366	0.243	0.00664909	DaN	ARL8A
	3.62e-07	0.378275	0.366	0.239	0.00673796	DaN	CHGA
	3.74e-07	0.257819	0.286	0.162	0.00697635	DaN	TMEM151A
	3.76e-07	0.413304	0.411	0.311	0.0070059	DaN	VCP
	3.91e-07	0.341622	0.286	0.165	0.00728783	DaN	NPM1
	4.27e-07	0.270183	0.366	0.236	0.00794966	DaN	PSMB1
	4.54e-07	0.355574	0.411	0.294	0.00845146	DaN	HSP90B1
	5.5e-07	0.272107	0.326	0.201	0.0102572	DaN	PSMD3
	5.61e-07	0.270772	0.286	0.162	0.0104557	DaN	DDA1
	5.98e-07	1.00558	0.406	0.308	0.0111387	DaN	PIP4K2A
	6e-07	0.295875	0.343	0.212	0.011182	DaN	HSBP1
	6.04e-07	0.347589	0.377	0.255	0.0112601	DaN	SUMO3
	6.09e-07	0.411631	0.314	0.183	0.0113405	DaN	PCDH9-AS2
	6.22e-07	0.282892	0.92	0.716	0.0115845	DaN	ALCAM
	6.69e-07	0.385994	0.469	0.368	0.0124749	DaN	RAB18
	6.72e-07	0.856334	0.491	0.417	0.0125175	DaN	GPM6B
	7.28e-07	0.341987	0.423	0.311	0.0135671	DaN	HSPA4
	8.22e-07	0.289682	0.343	0.218	0.0153233	DaN	ERLEC1
	8.68e-07	0.357903	0.446	0.332	0.01617	DaN	ST13
	8.93e-07	0.95308	0.549	0.503	0.0166409	DaN	SLC44A1
	9.95e-07	0.29611	0.869	0.72	0.0185418	DaN	MAGED1
	1.06e-06	0.342475	0.417	0.301	0.0198264	DaN	RUNDC3A
	1.1e-06	0.256168	0.423	0.297	0.0204879	DaN	MLF2
	1.28e-06	0.463493	0.434	0.329	0.0238207	DaN	SYT4
	1.31e-06	0.38065	0.274	0.161	0.024375	DaN	LGI3
	1.33e-06	0.360794	0.406	0.293	0.0248302	DaN	PRPF19
	1.38e-06	0.429178	0.891	0.727	0.0257601	DaN	EDIL3
	1.48e-06	0.424038	0.949	0.898	0.0275887	DaN	DNM1
	1.55e-06	0.284672	0.326	0.205	0.0289626	DaN	SRSF2
	1.6e-06	0.331126	0.446	0.339	0.0299022	DaN	ATP6V1C1
	1.86e-06	0.298483	0.32	0.202	0.0347248	DaN	TCEAL3
	1.96e-06	0.318673	0.64	0.555	0.0365002	DaN	XRCC5
	1.99e-06	0.36711	0.389	0.272	0.0371227	DaN	STMN4
	2.21e-06	0.432719	0.549	0.471	0.0411228	DaN	CADM3
	2.21e-06	0.462408	0.469	0.383	0.0411875	DaN	LY6H
	2.44e-06	0.359234	0.371	0.263	0.0455525	DaN	BCAP29
	2.54e-06	0.287858	0.829	0.681	0.0472988	DaN	HSPA4L
	2.67e-06	0.257312	0.366	0.242	0.0497678	DaN	RAB11B
	2.86e-06	0.409492	0.457	0.379	0.0533031	DaN	TOMM20
	3.09e-06	0.27972	0.28	0.166	0.0575265	DaN	AHSA1
	3.54e-06	0.264773	0.303	0.191	0.0659182	DaN	KBTBD6
	3.64e-06	0.272718	0.771	0.634	0.0679178	DaN	ATP2A2
	3.79e-06	0.404328	0.366	0.263	0.070708	DaN	PSMD12
	3.94e-06	0.316796	0.314	0.199	0.0734666	DaN	DHCR24
	4.05e-06	0.295328	0.354	0.246	0.0755159	DaN	NAPA
	4.18e-06	0.35375	0.406	0.305	0.0778688	DaN	TMEM230
	4.26e-06	0.27584	0.314	0.202	0.0793871	DaN	APMAP
	4.54e-06	0.261461	0.32	0.207	0.0845985	DaN	CALR
	4.85e-06	0.37767	0.474	0.399	0.0904041	DaN	LANCL1
	5.33e-06	0.42176	0.503	0.443	0.0993815	DaN	CSDE1
	5.58e-06	0.291972	0.354	0.244	0.103982	DaN	TECR
	5.68e-06	0.27637	0.309	0.195	0.10586	DaN	BRK1
	6.04e-06	0.276434	0.703	0.598	0.1126	DaN	HNRNPDL
	7.28e-06	0.363347	0.383	0.28	0.135612	DaN	NFE2L1
	7.57e-06	0.325842	0.977	0.968	0.141057	DaN	NSF
	7.73e-06	0.349439	0.617	0.562	0.144131	DaN	MAPRE3
	8.06e-06	0.42156	0.76	0.636	0.150289	DaN	LOC105371348
	8.25e-06	0.46622	0.314	0.212	0.153831	DaN	CDK18
	8.36e-06	0.373042	0.411	0.314	0.155743	DaN	CAPZA2
	8.87e-06	0.284627	0.897	0.811	0.165218	DaN	TCF25
	9.75e-06	0.285716	0.349	0.231	0.181737	DaN	NAA38
	9.91e-06	0.272178	0.366	0.253	0.184655	DaN	CCT4
	1.02e-05	0.277343	0.291	0.187	0.190156	DaN	DNAJC12
	1.03e-05	0.397979	0.389	0.292	0.191089	DaN	COX7A2L
	1.2e-05	0.288568	0.44	0.343	0.223749	DaN	CAPZA1
	1.22e-05	0.421742	0.48	0.393	0.226677	DaN	UQCRC2
	1.36e-05	0.352369	0.309	0.206	0.252672	DaN	AMER2
	1.37e-05	0.280425	0.331	0.231	0.254511	DaN	IGSF8
	1.41e-05	0.255989	0.297	0.185	0.262914	DaN	HDDC2
	1.42e-05	0.271372	0.343	0.24	0.264821	DaN	SSU72
	1.45e-05	0.336638	0.411	0.32	0.269377	DaN	SPCS2
	1.51e-05	0.457099	0.291	0.196	0.281897	DaN	GPRC5B
	1.61e-05	0.463995	0.32	0.228	0.299611	DaN	CNTN2
	1.85e-05	0.257298	0.314	0.206	0.344228	DaN	JKAMP
	1.91e-05	0.436286	0.429	0.336	0.356842	DaN	NLRP1
	1.94e-05	0.581801	0.937	0.841	0.361326	DaN	SLC24A2
	1.97e-05	0.310247	0.406	0.32	0.367007	DaN	CBX6
	2.33e-05	0.372262	0.263	0.159	0.435093	DaN	CLMN
	2.43e-05	0.77482	0.366	0.272	0.452551	DaN	NCKAP5
	2.88e-05	0.252058	0.291	0.187	0.536894	DaN	OMG
	2.93e-05	0.373146	0.937	0.816	0.545675	DaN	IDS
	3.61e-05	0.26937	0.343	0.242	0.673577	DaN	PFDN2
	4.03e-05	0.452541	0.434	0.364	0.750282	DaN	DSE
	4.34e-05	0.321348	0.434	0.354	0.809524	DaN	SLC9A6
	4.53e-05	0.280938	0.949	0.883	0.844171	DaN	BASP1
	5.07e-05	0.391471	0.343	0.255	0.945427	DaN	EIF3K
	5.14e-05	0.27518	0.354	0.263	0.957701	DaN	MAP2K2
	5.72e-05	0.349187	0.486	0.432	1	DaN	CCNI
	5.77e-05	0.464542	0.309	0.224	1	DaN	PLEKHH1
	5.81e-05	0.443571	0.514	0.475	1	DaN	TIMP2
	6.26e-05	0.436589	0.406	0.339	1	DaN	MAP9
	6.47e-05	0.279048	0.326	0.23	1	DaN	HMOX2
	6.57e-05	0.345282	0.349	0.255	1	DaN	COPS4
	7e-05	0.559134	0.371	0.299	1	DaN	BEX3
	7.25e-05	0.285108	0.394	0.315	1	DaN	CLPTM1
	7.28e-05	0.393751	0.531	0.48	1	DaN	OSBPL1A
	7.4e-05	0.258785	0.286	0.186	1	DaN	PSMC1
	7.72e-05	0.289523	0.326	0.239	1	DaN	HSPA13
	7.85e-05	0.256401	0.554	0.496	1	DaN	RAB7A
	9.08e-05	0.304122	0.451	0.378	1	DaN	REEP2
	9.41e-05	0.305154	0.303	0.21	1	DaN	CAPNS1
	9.52e-05	0.320064	0.377	0.291	1	DaN	CCT3
	9.52e-05	0.585885	0.371	0.292	1	DaN	GBE1
	9.62e-05	0.272467	0.606	0.541	1	DaN	RNF13
	9.81e-05	0.34401	0.48	0.431	1	DaN	MAP7D2
	9.99e-05	0.313737	0.411	0.338	1	DaN	YPEL3
	0.00010088	0.307003	0.931	0.879	1	DaN	KIFAP3
	0.000103788	0.253072	0.337	0.244	1	DaN	AKIRIN1
	0.000110291	0.34825	0.343	0.262	1	DaN	CAMLG
	0.000116635	0.301949	0.366	0.283	1	DaN	PDIA3
	0.000117354	0.299658	0.429	0.354	1	DaN	TSPAN3
	0.000130446	0.356211	0.411	0.341	1	DaN	CDIP1
	0.000137093	0.294604	0.251	0.162	1	DaN	DIRAS1
	0.0001378	0.417354	0.966	0.902	1	DaN	TTLL7
	0.000139697	0.28128	0.314	0.224	1	DaN	SVIP
	0.000154326	0.25229	0.349	0.261	1	DaN	MEAF6
	0.00016349	0.271449	0.349	0.267	1	DaN	UHMK1
	0.000186128	0.372947	0.383	0.315	1	DaN	SDHA
	0.000225655	0.445867	0.371	0.305	1	DaN	SELENOW
	0.00023329	0.331133	0.457	0.397	1	DaN	RAB1A
	0.000238486	0.38678	0.309	0.211	1	DaN	FBXL7
	0.000265529	0.253852	0.337	0.241	1	DaN	MSMO1
	0.000277461	0.451292	0.8	0.706	1	DaN	FRYL
	0.000286538	0.263499	0.771	0.702	1	DaN	ADD1
	0.000295985	0.264743	0.383	0.293	1	DaN	FDFT1
	0.000302216	0.253094	0.52	0.463	1	DaN	SRSF5
	0.000321263	0.267337	0.383	0.306	1	DaN	EIF1AX
	0.000323794	0.663208	0.606	0.561	1	DaN	PHLPP1
	0.000339885	0.310421	0.349	0.265	1	DaN	NAT8L
	0.000366559	0.25441	0.377	0.295	1	DaN	DYNC1LI1
	0.000372635	0.327499	0.44	0.392	1	DaN	TMX4
	0.000397209	0.285666	0.354	0.286	1	DaN	TPGS2
	0.000442402	0.347049	0.44	0.406	1	DaN	BLCAP
	0.000444128	0.286031	0.331	0.252	1	DaN	EXTL2
	0.000470486	0.328523	0.411	0.354	1	DaN	SQSTM1
	0.000525342	0.272213	0.909	0.84	1	DaN	RAP1GDS1
	0.000543349	0.287758	0.389	0.32	1	DaN	SNX3
	0.000551775	0.430615	0.263	0.189	1	DaN	SYNJ2
	0.000561037	0.718052	0.434	0.386	1	DaN	MAN2A1
	0.000611391	0.267196	0.56	0.519	1	DaN	BIN1
	0.000623602	0.303865	0.309	0.215	1	DaN	CDH20
	0.000666688	0.310712	0.366	0.3	1	DaN	UBE2N
	0.000673492	0.300889	0.331	0.26	1	DaN	TGOLN2
	0.000701486	0.261408	0.6	0.554	1	DaN	TBCA
	0.000719624	0.263322	0.343	0.278	1	DaN	SLC38A2
	0.000747346	0.363607	0.377	0.29	1	DaN	SV2C
	0.000769089	0.253932	0.829	0.735	1	DaN	PTBP2
	0.000771577	0.267811	0.371	0.301	1	DaN	RAB14
	0.000804599	0.311502	0.434	0.402	1	DaN	SCARB2
	0.00106492	0.271676	0.337	0.265	1	DaN	AP2A1
	0.00107431	0.302847	0.914	0.802	1	DaN	ARHGAP21
	0.00110526	0.263954	0.36	0.285	1	DaN	CLCN4
	0.00114117	0.268888	0.303	0.225	1	DaN	TCEAL4
	0.00125652	0.254893	0.366	0.292	1	DaN	PTGR1
	0.00135921	0.325241	0.337	0.266	1	DaN	CAMK2N2
	0.001469	0.403174	0.709	0.598	1	DaN	DOCK10
	0.0014927	0.29859	0.48	0.446	1	DaN	HK1
	0.00177189	0.408566	0.309	0.247	1	DaN	ATP5F1B
	0.00215075	0.313674	0.354	0.298	1	DaN	PCDH10
	0.00247876	0.264225	0.343	0.285	1	DaN	EIF5
	0.00259442	0.298913	0.4	0.363	1	DaN	PAIP2
	0.00305077	0.277627	0.566	0.532	1	DaN	HIPK2
	0.00314459	0.315818	0.383	0.338	1	DaN	SORT1
	0.00333729	0.282253	0.423	0.386	1	DaN	TTC1
	0.00421878	0.289937	0.337	0.279	1	DaN	DDB1
	0.00441412	0.292494	0.829	0.772	1	DaN	LPP
	0.00505535	0.333647	0.326	0.275	1	DaN	CCP110
	0.00509273	0.456128	0.32	0.272	1	DaN	GAB1
	0.00518167	0.278836	0.594	0.494	1	DaN	ZNF536
	0.00537268	0.297489	0.806	0.738	1	DaN	MAP4K4
	0.00547521	0.399652	0.823	0.689	1	DaN	TMTC2
	0.00574677	0.401795	0.394	0.373	1	DaN	PXK
	0.00593107	0.353337	0.594	0.546	1	DaN	JUND
	0.00646978	0.402373	0.891	0.786	1	DaN	TCF12
	0.00659707	0.388725	0.297	0.244	1	DaN	SLC39A11
	0.00677292	0.423496	0.343	0.311	1	DaN	AP2M1
	0.00831488	0.307052	0.411	0.397	1	DaN	EPS15
	0.0087687	0.40445	0.909	0.768	1	DaN	PLCL1
	0.00982554	0.26457	0.423	0.401	1	DaN	DYNC1LI2
	0	1.23451	0.742	0.011	0	ExN	SLC17A7
	0	1.05331	0.766	0.011	0	ExN	LINC01551
	0	0.69569	0.648	0.011	0	ExN	FOXG1
	4.11e-235	0.648831	0.625	0.027	7.66e-231	ExN	ICAM5
	1.6e-152	1.43585	0.719	0.07	2.98e-148	ExN	CCBE1
	1.51e-137	1.29266	0.469	0.03	2.81e-133	ExN	TARID
	2.49e-133	1.1502	0.852	0.124	4.64e-129	ExN	PTK2B
	5.29e-111	0.437943	0.461	0.035	9.86e-107	ExN	LAMP5
	2.71e-109	0.288522	0.281	0.011	5.06e-105	ExN	C1QL3
	1.53e-104	0.822086	0.453	0.038	2.85e-100	ExN	VGLL3
	1.84e-93	0.811563	0.695	0.11	3.43e-89	ExN	GDA
	3.99e-93	1.11383	0.867	0.181	7.44e-89	ExN	NRGN
	5.86e-92	1.75499	0.961	0.31	1.09e-87	ExN	SLIT3
	8.9e-92	0.570328	0.5	0.053	1.66e-87	ExN	PALMD
	2.14e-91	0.931416	0.812	0.158	3.99e-87	ExN	HTR4
	2.03e-90	0.747872	0.664	0.1	3.78e-86	ExN	ANKRD33B
	2.19e-90	0.329294	0.289	0.016	4.08e-86	ExN	ITGA4
	2.59e-89	0.343072	0.391	0.032	4.84e-85	ExN	CHRD
	6.27e-89	0.554282	0.555	0.069	1.17e-84	ExN	KCNH3
	8.79e-89	1.62043	0.945	0.305	1.64e-84	ExN	RAPGEF5
	2.83e-88	0.927501	0.305	0.019	5.28e-84	ExN	POSTN
	1.88e-86	0.531174	0.539	0.066	3.51e-82	ExN	ZNF831
	6.16e-86	0.265051	0.289	0.017	1.15e-81	ExN	RASL10A
	9.96e-86	0.401478	0.391	0.033	1.86e-81	ExN	PTGFR
	9.85e-84	0.456903	0.375	0.032	1.83e-79	ExN	SLC26A4
	2.32e-80	0.426694	0.461	0.051	4.32e-76	ExN	SEC14L5
	2.69e-78	0.614518	0.609	0.097	5.01e-74	ExN	PLEKHA2
	2.3e-77	0.774794	0.828	0.194	4.29e-73	ExN	GABRA5
	1.59e-73	0.520675	0.43	0.049	2.97e-69	ExN	RSPO3
	1.18e-70	0.692355	0.727	0.145	2.19e-66	ExN	NFIX
	2.55e-70	1.09906	0.914	0.278	4.75e-66	ExN	NECAB1
	4.31e-70	1.30167	0.844	0.244	8.03e-66	ExN	CDH9
	5.09e-70	0.603103	0.695	0.14	9.48e-66	ExN	ZBTB18
	1.69e-69	1.22054	0.945	0.405	3.16e-65	ExN	GPM6B
	4.72e-69	0.334894	0.352	0.034	8.8e-65	ExN	KCNG3
	1.25e-68	0.367024	0.461	0.057	2.33e-64	ExN	CRYM
	1.37e-68	0.487662	0.547	0.085	2.54e-64	ExN	NPTX1
	4.72e-68	0.866672	0.703	0.161	8.8e-64	ExN	CEMIP2
	9.02e-68	0.528632	0.445	0.057	1.68e-63	ExN	CD36
	1.94e-66	0.314898	0.398	0.045	3.62e-62	ExN	OPRD1
	8.11e-66	0.973586	0.734	0.174	1.51e-61	ExN	PCSK5
	7.25e-65	0.491265	0.312	0.029	1.35e-60	ExN	COLEC12
[truncated: 997 more rows]
